# Supplementary material for: Tetra­kis(triphenyl­phosphane-κP)silver(I) trifluoro­methane­sulfonate dichloro­methane monosolvate
Source: Acta Crystallogr Sect E Struct Rep Online. 2011 Oct 8;67(Pt 11):m1499. doi: 10.1107/S1600536811040670 (PMC3246931; doi:10.1107/S1600536811040670)
Supplement: Supplementary file 2 [file e-67-m1499-Isup2.hkl]

# 
# h,k,l, Fc-squared, Fo-squared, sigma(Fo-squared) and status flag 
# 
data_I
_shelx_title ' 101228g in P-1' 
_shelx_refln_list_code          4 
_shelx_F_calc_maximum      459.97 
_exptl_crystal_F_000      1428.00 
_reflns_d_resolution_high  0.8403 
 
loop_ 
 _symmetry_equiv_pos_as_xyz 
 'x, y, z' 
 '-x, -y, -z' 
 
_cell_length_a    11.9868 
_cell_length_b    14.7498 
_cell_length_c    18.7887 
_cell_angle_alpha  89.613 
_cell_angle_beta   85.858 
_cell_angle_gamma  88.490 
 
_shelx_F_squared_multiplier     1.000 
 
loop_ 
 _refln_index_h 
 _refln_index_k 
 _refln_index_l 
 _refln_F_squared_calc 
 _refln_F_squared_meas 
 _refln_F_squared_sigma 
 _refln_observed_status 
   2   0   0     1110.48      880.49     44.94 o 
   3   0   0      358.88      367.72     34.73 o 
   4   0   0       53.39       75.59     32.69 o 
   5   0   0     7505.08     6980.62    243.11 o 
   6   0   0     6788.50     7975.52    281.92 o 
   7   0   0     8532.50     9358.57    330.95 o 
   8   0   0      111.58      208.38     63.33 o 
   9   0   0     1317.04     1062.31    104.19 o 
  10   0   0       62.28      110.32     75.59 o 
  11   0   0      252.49      230.54     69.67 o 
  12   0   0      665.62     1064.36    194.08 o 
 -13   1   0      563.44      884.58    194.08 o 
 -12   1   0       32.78       46.99     93.97 o 
 -11   1   0      480.63      788.56    151.18 o 
 -10   1   0     1020.85      960.17    149.13 o 
  -9   1   0      401.28      546.17     73.63 o 
  -8   1   0       11.17      -20.43     42.90 o 
  -7   1   0       18.59       49.03     46.99 o 
  -6   1   0       70.03      202.25     53.12 o 
  -5   1   0      206.93      124.62     36.77 o 
  -4   1   0     6158.19     7662.95    239.02 o 
  -3   1   0     8596.90     7832.52    230.85 o 
  -2   1   0     2303.72     2253.33     87.85 o 
   2   1   0      432.02      557.71     38.82 o 
   3   1   0     1519.86     1427.99     73.54 o 
   4   1   0      121.95       75.59     34.73 o 
   5   1   0       60.10       46.99     38.82 o 
   6   1   0     2451.92     2214.51    126.66 o 
   7   1   0      413.14      371.81     81.72 o 
   8   1   0      361.87      514.81     96.02 o 
   9   1   0      312.62      208.38     79.67 o 
  10   1   0      113.12       98.06     79.67 o 
  11   1   0     1236.94     1599.60    187.95 o 
  12   1   0      665.87      749.75    151.18 o 
 -13   2   0        0.57       63.33    102.15 o 
 -12   2   0      725.14      853.94    167.52 o 
 -11   2   0     1435.08     1869.26    220.63 o 
 -10   2   0      322.97      435.14    118.49 o 
  -9   2   0     4019.11     3706.88    105.64 o 
  -8   2   0      840.00      839.45     45.89 o 
  -7   2   0     3450.93     3136.84     88.37 o 
  -6   2   0     1848.33     2252.41     83.76 o 
  -5   2   0     6219.62     5230.32    104.18 o 
  -4   2   0      394.31     1034.95     33.62 o 
  -3   2   0    15967.08    16762.60    330.20 o 
  -2   2   0   143320.53   145829.02   3765.08 o 
  -1   2   0      975.96      555.67     36.77 o 
   0   2   0    16023.67    19150.23    518.90 o 
   1   2   0      283.88      232.15     27.58 o 
   2   2   0     4589.06     4214.28    101.65 o 
   3   2   0     2186.12     2820.73     79.39 o 
   4   2   0     2227.50     3199.20    140.96 o 
   5   2   0      186.47      136.87     46.99 o 
   6   2   0     2155.32     1799.80    116.45 o 
   7   2   0     5272.06     5448.44    239.02 o 
   8   2   0     1527.79     1381.01    116.45 o 
   9   2   0     2215.70     2241.07    157.30 o 
  10   2   0     1362.36     1483.15    136.87 o 
  11   2   0     1705.62     1407.56    140.96 o 
  12   2   0     1095.07     1447.32    139.94 o 
  13   2   0      552.55      565.89    143.00 o 
 -13   3   0       48.17      114.40    130.75 o 
 -12   3   0       21.80       32.69     91.93 o 
 -11   3   0       10.59       30.64     87.85 o 
 -10   3   0      821.79      788.56    140.96 o 
  -9   3   0     1718.54     1472.94    130.75 o 
  -8   3   0      362.62      442.11     45.00 o 
  -7   3   0       49.31       69.38     26.02 o 
  -6   3   0      567.68      681.35     58.98 o 
  -5   3   0      341.01      530.35     37.77 o 
  -4   3   0    27133.67    29731.70    572.57 o 
  -3   3   0     4476.28     5375.66    175.69 o 
  -2   3   0    23689.43    23325.94    651.69 o 
  -1   3   0     1395.38     1756.90     83.76 o 
   0   3   0     3900.64     3648.00     88.62 o 
   1   3   0     4927.30     6540.70    205.31 o 
   2   3   0     2991.61     2535.06     74.30 o 
   3   3   0     7070.95     7180.15    131.43 o 
   4   3   0      734.95      657.82     66.39 o 
   5   3   0      406.82      395.05     46.16 o 
   6   3   0     2668.00     1995.52    120.53 o 
   7   3   0      588.16      579.79    113.38 o 
   8   3   0      806.89      906.28    100.10 o 
   9   3   0        1.94      -24.97     41.59 o 
  10   3   0      517.11      505.24     80.86 o 
  11   3   0       26.56      -32.02     53.21 o 
  12   3   0      460.89      355.47    124.62 o 
  13   3   0      670.64      569.97    147.09 o 
 -13   4   0       26.97     -130.75     98.06 o 
 -12   4   0       24.77      -61.29     93.97 o 
 -11   4   0     1646.08     1481.11    153.22 o 
 -10   4   0      929.01     1103.17    159.35 o 
  -9   4   0     1707.85     2300.32    171.60 o 
  -8   4   0     2231.21     2067.42    153.22 o 
  -7   4   0     2038.71     1989.84    135.85 o 
  -6   4   0     1138.30     1250.09    114.40 o 
  -5   4   0      146.51      438.86    109.30 o 
  -4   4   0       58.56      -13.19     15.69 o 
  -3   4   0    21132.66    23607.50    458.85 o 
  -2   4   0     1578.52     2151.06     73.54 o 
  -1   4   0    18533.38    18904.07    398.37 o 
   0   4   0     2601.97     4140.30    104.98 o 
   1   4   0    11722.26    11654.61    323.80 o 
   2   4   0     7857.82     8177.62    185.52 o 
   3   4   0     4036.58     4112.16     85.79 o 
   4   4   0    10636.99    10648.75    190.90 o 
   5   4   0     1841.85     1402.31     61.18 o 
   6   4   0     4334.92     4509.73    134.45 o 
   7   4   0     5161.90     5824.78    168.08 o 
   8   4   0     2556.15     2581.17    205.31 o 
   9   4   0     1302.38     1156.38     83.22 o 
  10   4   0     1312.80     1117.47    165.48 o 
  11   4   0     1040.06     1045.97    167.52 o 
  12   4   0       50.47      -26.56     89.89 o 
  13   4   0        0.90      -49.03     89.89 o 
 -13   5   0      392.80      377.94    157.30 o 
 -12   5   0      410.94      465.78    140.96 o 
 -11   5   0      209.61      265.58    114.40 o 
 -10   5   0      201.59      249.23    100.10 o 
  -9   5   0     2046.12     1765.07    151.18 o 
  -8   5   0      378.17      200.21     83.76 o 
  -7   5   0      309.20      173.65     71.50 o 
  -6   5   0     2442.94     2704.82     89.19 o 
  -5   5   0        0.42        4.60     21.02 o 
  -4   5   0     6327.54     6576.75    293.16 o 
  -3   5   0     1432.25     1147.13     65.37 o 
  -2   5   0       37.20      133.77     42.90 o 
  -1   5   0      273.23      217.22     30.23 o 
   0   5   0     6016.04     6840.49    162.12 o 
   1   5   0       79.56       59.72     21.10 o 
   2   5   0     8568.34     9692.67    286.01 o 
   3   5   0     4021.04     4574.54    100.53 o 
   4   5   0      371.05      362.77     62.39 o 
   5   5   0     1177.44      984.04     42.19 o 
   6   5   0       88.45      127.52     36.24 o 
   7   5   0      232.34      222.54     56.18 o 
   8   5   0       19.61      -47.90     35.19 o 
   9   5   0        0.66      -12.26     65.37 o 
  10   5   0        0.62      -40.86     69.46 o 
  11   5   0      831.12      578.14    143.00 o 
  12   5   0      223.16      294.18    118.49 o 
  13   5   0      323.68      377.94    140.96 o 
 -13   6   0      352.93       55.16    114.40 o 
 -12   6   0      268.59      488.26    149.13 o 
 -11   6   0       15.11       38.82     93.97 o 
 -10   6   0      339.80      167.52     96.02 o 
  -9   6   0     2183.15     2165.48    171.60 o 
  -8   6   0     1327.48     1252.30    161.39 o 
  -7   6   0      464.05      420.84     98.06 o 
  -6   6   0     1172.27     1084.78    104.19 o 
  -5   6   0      376.34      588.97     40.38 o 
  -4   6   0      230.02      343.33     44.94 o 
  -3   6   0     7864.04     9426.02    211.54 o 
  -2   6   0    12134.21    12840.66    274.58 o 
  -1   6   0     8049.36     8756.06    466.80 o 
   0   6   0     6105.59     5791.63    171.60 o 
   1   6   0     2361.62     2771.77     91.65 o 
   2   6   0     4727.57     3846.74    116.98 o 
   3   6   0     1230.68     1672.94     72.68 o 
   4   6   0    14986.27    16298.33    280.68 o 
   5   6   0     4623.83     5342.32    119.11 o 
   6   6   0     1118.84     1170.12     62.49 o 
   7   6   0      265.13       83.76     55.16 o 
   8   6   0      103.59       63.33     71.50 o 
   9   6   0      726.45      688.46    136.87 o 
  10   6   0     1893.54     2010.22    173.65 o 
  11   6   0     1804.14     1630.24    165.48 o 
  12   6   0     1192.57     1376.92    212.46 o 
  13   6   0      211.52      273.75    136.87 o 
 -12   7   0      672.94      813.08    179.78 o 
 -11   7   0      968.22     1058.23    185.90 o 
 -10   7   0       43.24       91.93     85.80 o 
  -9   7   0       38.62      -79.67     61.29 o 
  -8   7   0        7.35      -30.64     63.33 o 
  -7   7   0        3.78       44.94     67.42 o 
  -6   7   0        3.63      -49.03     46.99 o 
  -5   7   0      257.76      486.21     96.02 o 
  -4   7   0        3.06        9.45     21.02 o 
  -3   7   0      183.62      410.51     92.95 o 
  -2   7   0     4900.52     4470.61    125.17 o 
  -1   7   0       72.21       10.90     25.52 o 
   0   7   0      553.22      547.50     52.00 o 
   1   7   0     4518.20     4499.49    132.80 o 
   2   7   0       99.11      124.45     35.37 o 
   3   7   0       51.69       50.92     27.48 o 
   4   7   0       20.36       24.93     31.68 o 
   5   7   0      821.81      668.68     96.46 o 
   6   7   0       79.56       53.87     45.97 o 
   7   7   0      440.21      471.91    108.27 o 
   8   7   0       99.24      -24.51     65.37 o 
   9   7   0     1087.99     1227.79    171.60 o 
  10   7   0      293.05      192.03    110.32 o 
  11   7   0      199.08      114.40    104.19 o 
  12   7   0      181.45      204.29    120.53 o 
  13   7   0       17.94      -26.56    110.32 o 
 -12   8   0       20.35     -140.96     93.97 o 
 -11   8   0       22.51       16.34     89.89 o 
 -10   8   0      144.93      -10.21     89.89 o 
  -9   8   0      710.05      668.03    140.96 o 
  -8   8   0     1878.66     1454.55    145.05 o 
  -7   8   0     2276.01     2206.34    169.56 o 
  -6   8   0      112.66      108.27     77.63 o 
  -5   8   0     1930.54     2310.53    159.35 o 
  -4   8   0     1485.67     1289.08    112.36 o 
  -3   8   0      374.15      415.65     52.09 o 
  -2   8   0     3955.35     3879.10    118.25 o 
  -1   8   0     1726.66     1713.78     74.08 o 
   0   8   0    12462.66    13474.02    305.59 o 
   1   8   0     3124.29     3754.75    206.33 o 
   2   8   0     4828.65     4490.68    149.13 o 
   3   8   0       92.26      198.94     43.62 o 
   4   8   0      515.81      360.21     55.26 o 
   5   8   0     2163.16     2567.12    110.53 o 
   6   8   0       59.97       56.46     40.71 o 
   7   8   0     2175.76     2131.21    105.85 o 
   8   8   0     1218.31     1334.02    138.92 o 
   9   8   0      171.16       77.63     81.72 o 
  10   8   0      615.66      490.30    128.70 o 
  11   8   0     1006.57     1575.08    220.63 o 
  12   8   0      294.38      245.15    138.92 o 
 -12   9   0       36.37      -73.54    104.19 o 
 -11   9   0      632.17      723.19    177.73 o 
 -10   9   0      327.21      214.51    118.49 o 
  -9   9   0        4.52        4.09     69.46 o 
  -8   9   0       43.46       96.02     77.63 o 
  -7   9   0       13.84       -4.09     67.42 o 
  -6   9   0       18.32        2.04     63.33 o 
  -5   9   0      879.84      962.21    132.79 o 
  -4   9   0     4185.25     3844.76    212.46 o 
  -3   9   0     3243.34     3561.96    114.46 o 
  -2   9   0     2540.95     2033.55    290.09 o 
  -1   9   0       19.76      -16.34     43.92 o 
   0   9   0      796.67      966.44     79.93 o 
   1   9   0       15.52       24.25     62.31 o 
   2   9   0      933.74      973.62     64.96 o 
   3   9   0      228.24      226.16     68.44 o 
   4   9   0       54.20       40.69     35.37 o 
   5   9   0      181.91      107.46     43.05 o 
   6   9   0      192.55      234.64     59.23 o 
   7   9   0      424.20      673.37    121.55 o 
   8   9   0       89.56       73.54     85.80 o 
   9   9   0       13.45       14.30     83.76 o 
  10   9   0      112.59       32.69     77.63 o 
  11   9   0        4.76      -12.26    100.10 o 
  12   9   0       78.21      -61.29    106.23 o 
 -11  10   0      619.87      584.27    175.69 o 
 -10  10   0      758.48      862.11    185.90 o 
  -9  10   0      196.24       18.39     93.97 o 
  -8  10   0       19.11        0.00     79.67 o 
  -7  10   0     1337.00     1781.42    200.21 o 
  -6  10   0      311.63      396.32    104.19 o 
  -5  10   0      185.01      232.89     96.02 o 
  -4  10   0       94.62       77.63     71.50 o 
  -3  10   0      250.53      163.43     73.54 o 
  -2  10   0      699.13      688.26     56.76 o 
  -1  10   0     1148.62     1088.30     78.65 o 
   0  10   0     1199.43     1313.82    161.39 o 
   1  10   0     2054.81     1949.47     93.60 o 
   2  10   0     2130.94     2267.81    103.22 o 
   3  10   0     1487.05     1704.70     91.72 o 
   4  10   0     1459.42     1229.37     80.55 o 
   5  10   0     1280.30     1528.17    180.80 o 
   6  10   0      176.13      116.67     69.46 o 
   7  10   0      357.27      334.68     72.99 o 
   8  10   0      404.86      367.72    116.45 o 
   9  10   0      552.78      486.21    124.62 o 
  10  10   0      323.16      443.31    140.96 o 
  11  10   0      257.37       12.26    110.32 o 
 -10  11   0      810.54      829.42    183.86 o 
  -9  11   0      656.42      678.25    159.35 o 
  -8  11   0       19.32        8.17     77.63 o 
  -7  11   0       23.91      -26.56     73.54 o 
  -6  11   0      178.19      196.12     93.97 o 
  -5  11   0      331.14      196.12     96.02 o 
  -4  11   0     1067.23     1248.22    173.65 o 
  -3  11   0     1435.84     1323.81    130.75 o 
  -2  11   0      837.84      954.04    149.13 o 
  -1  11   0     1133.49      960.07    100.10 o 
   0  11   0        0.18      -16.87     35.77 o 
   1  11   0        0.02       -9.87     38.68 o 
   2  11   0        0.90      -17.98     57.20 o 
   3  11   0      453.59      439.45     73.50 o 
   4  11   0      118.15       72.50     53.39 o 
   5  11   0      321.79      367.57    107.25 o 
   6  11   0      343.99      351.23     72.94 o 
   7  11   0        2.14      -39.94     44.16 o 
   8  11   0      362.54      185.90    106.23 o 
   9  11   0       99.45      153.22    106.23 o 
  10  11   0        8.23        4.09     93.97 o 
  11  11   0       63.27       -6.13    100.10 o 
 -10  12   0      264.01      218.59    132.79 o 
  -9  12   0      474.78      645.56    167.52 o 
  -8  12   0       10.00       -6.13     83.76 o 
  -7  12   0        1.87      -93.97     73.54 o 
  -6  12   0       36.35      -57.20     77.63 o 
  -5  12   0       23.66       14.30     71.50 o 
  -4  12   0      722.64      888.67    157.30 o 
  -3  12   0     1880.04     1889.69    163.43 o 
  -2  12   0      980.33     1391.22    181.82 o 
  -1  12   0     2190.64     1977.54    161.39 o 
   0  12   0     2399.77     2450.41    114.24 o 
   1  12   0      693.24      765.56     88.41 o 
   2  12   0     2595.85     2872.56    129.14 o 
   3  12   0     1242.01     1192.23     86.67 o 
   4  12   0      914.64      876.98     98.10 o 
   5  12   0      132.64      153.22     66.39 o 
   6  12   0        0.96      -17.61     48.10 o 
   7  12   0       29.79       34.73     83.76 o 
   8  12   0       93.27       -4.09     77.63 o 
   9  12   0      623.65      649.65    161.39 o 
  10  12   0      441.23      486.21    136.87 o 
  -9  13   0      142.59       61.29    120.53 o 
  -8  13   0        0.67     -122.57     81.72 o 
  -7  13   0        2.76        2.04     87.85 o 
  -6  13   0        0.30     -101.12     67.42 o 
  -5  13   0      158.47      196.12    100.10 o 
  -4  13   0      348.43      316.65    106.23 o 
  -3  13   0      236.28      124.62    100.10 o 
  -2  13   0      451.36      437.18    126.66 o 
  -1  13   0      827.17      700.72    143.00 o 
   0  13   0      498.40      525.03    130.75 o 
   1  13   0      266.35      295.56     74.57 o 
   2  13   0       70.70       17.69     53.99 o 
   3  13   0       73.04       61.29     56.34 o 
   4  13   0       17.20      -12.01     57.20 o 
   5  13   0      139.81      143.70     57.05 o 
   6  13   0      103.93       51.07     87.85 o 
   7  13   0        0.04     -104.19     69.46 o 
   8  13   0       58.90       75.59    104.19 o 
   9  13   0        6.03      -73.54     85.80 o 
  -8  14   0      114.89       -8.17    112.36 o 
  -7  14   0      153.96      298.26    134.83 o 
  -6  14   0       44.41       10.21    102.15 o 
  -5  14   0      144.90      228.81    122.57 o 
  -4  14   0      142.02       46.99    100.10 o 
  -3  14   0      922.63     1115.43    177.73 o 
  -2  14   0      456.04      682.33    136.87 o 
  -1  14   0        7.81       36.77     89.89 o 
   0  14   0       78.07       85.80     91.93 o 
   1  14   0       20.70      -36.87     46.80 o 
   2  14   0      546.51      736.34    100.55 o 
   3  14   0       65.41      -18.13     51.94 o 
   4  14   0      267.03      363.29    125.64 o 
   5  14   0      203.57      155.13     67.16 o 
   6  14   0        7.26       -6.13     81.72 o 
   7  14   0       16.53      -26.56     87.85 o 
   8  14   0      167.79      198.16    124.62 o 
  -7  15   0       31.15       14.30    116.45 o 
  -6  15   0      352.57      341.17    145.05 o 
  -5  15   0      337.82      200.21    124.62 o 
  -4  15   0      366.12      279.88    120.53 o 
  -3  15   0      116.57       65.37    102.15 o 
  -2  15   0      229.60      249.23    126.66 o 
  -1  15   0       75.11       53.12     91.93 o 
   0  15   0      245.47      312.57    120.53 o 
   1  15   0      143.75       28.60     91.93 o 
   2  15   0       64.66      -33.71     62.12 o 
   3  15   0       34.86        8.34     59.62 o 
   4  15   0      576.74      830.06    109.53 o 
   5  15   0        6.71        2.04     96.02 o 
   6  15   0       20.75      -16.34     96.02 o 
   7  15   0      119.61      143.00    118.49 o 
  -5  16   0       13.19      -71.50    100.10 o 
  -4  16   0       23.01      -30.64     98.06 o 
  -3  16   0        3.02      -89.89     75.59 o 
  -2  16   0       20.61     -132.79     89.89 o 
  -1  16   0        4.71       12.26     98.06 o 
   0  16   0      248.75      298.26    126.66 o 
   1  16   0      129.54       89.89     96.02 o 
   2  16   0      624.95      563.84    153.22 o 
   3  16   0      366.68      330.64    127.68 o 
   4  16   0      173.25      162.15     73.63 o 
   5  16   0      126.50      218.59    124.62 o 
   6  16   0      174.64      132.79    116.45 o 
  -3  17   0        0.73     -159.35    106.23 o 
  -2  17   0        3.59       30.64    106.23 o 
  -1  17   0       11.80      -59.24     87.85 o 
   0  17   0      143.85      326.87    130.75 o 
   1  17   0      140.85      236.98    132.79 o 
   2  17   0       25.87      -38.82     98.06 o 
   3  17   0        0.48        0.00    102.15 o 
  -3 -17   1      271.52      177.73    126.66 o 
  -2 -17   1      246.49      212.46    126.66 o 
  -1 -17   1      556.60      455.57    149.13 o 
   0 -17   1      361.18      337.08    138.92 o 
   1 -17   1      137.52       63.33    116.45 o 
   2 -17   1      108.74       69.46    114.40 o 
   3 -17   1       55.10       -6.13    114.40 o 
  -6 -16   1      116.24       87.85    112.36 o 
  -5 -16   1        3.11      -65.37     91.93 o 
  -4 -16   1       51.84      -42.02     60.27 o 
  -3 -16   1       62.98       26.56    102.15 o 
  -2 -16   1       29.57      -34.73     79.67 o 
  -1 -16   1      104.05       83.76    104.19 o 
   0 -16   1        0.80      -87.85     85.80 o 
   1 -16   1        1.70      -96.02     83.76 o 
   2 -16   1       49.79      -38.82    100.10 o 
   3 -16   1       71.11       10.21     91.93 o 
   4 -16   1      195.78       34.73    112.36 o 
   5 -16   1      493.22      394.28    151.18 o 
  -7 -15   1      184.55       81.72    122.57 o 
  -6 -15   1      173.27      230.85    126.66 o 
  -5 -15   1      598.25     1016.03    123.20 o 
  -4 -15   1      392.57      415.52    131.77 o 
  -3 -15   1      653.93      725.75    127.68 o 
  -2 -15   1       79.38      -28.60     81.72 o 
  -1 -15   1       83.71       49.03     89.89 o 
   0 -15   1      153.12       42.90    100.10 o 
   1 -15   1      385.51      310.52    124.62 o 
   2 -15   1      663.45      600.62    157.30 o 
   3 -15   1      346.54      418.80    134.83 o 
   4 -15   1      152.72       98.06    112.36 o 
   5 -15   1       57.44      104.19    116.45 o 
   6 -15   1       97.06      120.53    120.53 o 
   7 -15   1       27.65      -85.80     96.02 o 
  -8 -14   1       10.97       18.39    110.32 o 
  -7 -14   1       51.10       -4.09     96.02 o 
  -6 -14   1        8.60      -82.90     55.26 o 
  -5 -14   1       23.72        7.75     55.60 o 
  -4 -14   1        0.13      -59.76     51.14 o 
  -3 -14   1       47.17       69.66     57.30 o 
  -2 -14   1       23.13       -3.17     51.37 o 
  -1 -14   1       17.29       38.82     87.85 o 
   0 -14   1      175.09       87.85     89.89 o 
   1 -14   1      434.46      469.87    134.83 o 
   2 -14   1      545.00      363.64    130.75 o 
   3 -14   1      599.57      582.23    147.09 o 
   4 -14   1      722.15      643.52    138.92 o 
   5 -14   1      450.66      443.31    124.62 o 
   6 -14   1      134.04      114.40    112.36 o 
   7 -14   1       26.88     -114.40     89.89 o 
   8 -14   1        7.57      -28.60    100.10 o 
  -9 -13   1     1064.20     1272.73    210.42 o 
  -8 -13   1      244.92      275.79    126.66 o 
  -7 -13   1        2.25      -59.24     79.67 o 
  -6 -13   1      101.73       97.25     65.62 o 
  -5 -13   1      245.10      162.41     65.00 o 
  -4 -13   1      209.14      172.52     63.33 o 
  -3 -13   1      407.94      518.13     81.61 o 
  -2 -13   1      175.83       97.75     56.28 o 
  -1 -13   1      246.31      299.48    112.36 o 
   0 -13   1      450.04      355.47    112.36 o 
   1 -13   1      762.89      639.43    145.05 o 
   2 -13   1      460.33      435.14    126.66 o 
   3 -13   1     1869.98     1732.39    157.30 o 
   4 -13   1      987.47     1268.65    187.95 o 
   5 -13   1       52.83       26.56     85.80 o 
   6 -13   1       69.29       61.29     96.02 o 
   7 -13   1       87.97       69.46    104.19 o 
   8 -13   1       43.26      -14.30     98.06 o 
   9 -13   1      437.19      384.07    151.18 o 
 -10 -12   1      214.82       83.76    112.36 o 
  -9 -12   1       68.15       51.07    106.23 o 
  -8 -12   1      149.76      120.53    104.19 o 
  -7 -12   1       47.50        5.88     54.04 o 
  -6 -12   1       23.39      -24.45     44.94 o 
  -5 -12   1      215.20       88.10     52.71 o 
  -4 -12   1      308.07      527.46     82.98 o 
  -3 -12   1      234.30      212.42     61.91 o 
  -2 -12   1       24.78        5.49     47.61 o 
  -1 -12   1       25.76      -34.49     42.16 o 
   0 -12   1        0.61      -30.41     43.62 o 
   1 -12   1      901.49     1058.23    145.05 o 
   2 -12   1      429.02      492.34    116.45 o 
   3 -12   1      181.90      298.26    118.49 o 
   4 -12   1        7.64      -46.99     69.46 o 
   5 -12   1      171.42      173.65    102.15 o 
   6 -12   1        5.76       20.43     71.50 o 
   7 -12   1       28.99       18.39     87.85 o 
   8 -12   1       34.25      -26.56     93.97 o 
   9 -12   1      125.10      132.79    106.23 o 
  10 -12   1      307.57      441.27    159.35 o 
 -11 -11   1       83.27      -26.56    102.15 o 
 -10 -11   1       22.57       59.24    102.15 o 
  -9 -11   1      169.03       30.64     93.97 o 
  -8 -11   1      792.35      808.99    145.05 o 
  -7 -11   1       10.05      -67.17     44.78 o 
  -6 -11   1      473.95      545.61     83.75 o 
  -5 -11   1      348.14      341.52     72.18 o 
  -4 -11   1      411.35      480.72     75.75 o 
  -3 -11   1     2950.91     2738.61    122.79 o 
  -2 -11   1     1521.08     1342.86     84.90 o 
  -1 -11   1     2747.81     2610.98    115.13 o 
   0 -11   1      179.55      281.42     59.31 o 
   1 -11   1     2075.57     1853.15     91.78 o 
   2 -11   1     3985.79     4128.72    232.89 o 
   3 -11   1     2213.45     2218.60    165.48 o 
   4 -11   1     1043.40     1336.06    171.60 o 
   5 -11   1       28.31      -61.29     61.29 o 
   6 -11   1       75.26       71.50     71.50 o 
   7 -11   1      149.52      155.26    102.15 o 
   8 -11   1      251.52      198.16    104.19 o 
   9 -11   1      280.82      345.25    120.53 o 
  10 -11   1      408.28      465.78    147.09 o 
 -11 -10   1      100.40       73.54    104.19 o 
 -10 -10   1        0.13        6.13     85.80 o 
  -9 -10   1      226.67      196.12    108.27 o 
  -8 -10   1      442.68      611.28    197.14 o 
  -7 -10   1      204.60       72.13     56.28 o 
  -6 -10   1       45.68       18.25     44.16 o 
  -5 -10   1      153.42       87.23     50.05 o 
  -4 -10   1      211.88      126.14     48.38 o 
  -3 -10   1        1.80      -28.73     34.58 o 
  -2 -10   1        9.41      -10.21     34.67 o 
  -1 -10   1      114.24       93.37     44.04 o 
   0 -10   1     3076.37     2813.94    112.37 o 
   1 -10   1     2937.67     2925.25    111.42 o 
   2 -10   1      418.42      405.65     55.92 o 
   3 -10   1     4556.70     4490.31    241.06 o 
   4 -10   1     1252.13     1495.41    136.87 o 
   5 -10   1     1111.93      862.11    143.00 o 
   6 -10   1       10.03      -64.35     42.90 o 
   7 -10   1        7.99        2.04     75.59 o 
   8 -10   1       72.77       67.42     85.80 o 
   9 -10   1       88.43       87.85     93.97 o 
  10 -10   1      679.79      835.55    179.78 o 
  11 -10   1      306.83      138.92    130.75 o 
 -12  -9   1      148.33      -12.26    112.36 o 
 -11  -9   1      417.39      304.39    124.62 o 
 -10  -9   1     1080.47     1356.49    200.21 o 
  -9  -9   1      344.43      222.68    110.32 o 
  -8  -9   1     3692.78     3636.35    162.41 o 
  -7  -9   1     3025.67     2555.83    123.60 o 
  -6  -9   1     1535.86     1593.62    156.28 o 
  -5  -9   1     3430.20     2903.17    122.56 o 
  -4  -9   1      509.04      563.93     70.61 o 
  -3  -9   1     2648.88     2411.29    104.72 o 
  -2  -9   1      308.25      390.15     58.75 o 
  -1  -9   1     1839.39     1774.14     84.64 o 
   0  -9   1     1249.88     1059.73     65.28 o 
   1  -9   1     3452.79     3697.78    123.20 o 
   2  -9   1     1054.01      931.50    156.28 o 
   3  -9   1      129.45        8.17     59.24 o 
   4  -9   1      619.33      794.69    122.57 o 
   5  -9   1      482.37      504.60    106.23 o 
   6  -9   1     1368.00     1628.20    143.00 o 
   7  -9   1      552.15      396.32    116.45 o 
   8  -9   1      732.49      960.17    161.39 o 
   9  -9   1       73.58       -6.13     81.72 o 
  10  -9   1      237.49      167.52    102.15 o 
  11  -9   1      581.15      410.62    151.18 o 
  12  -9   1      194.90       14.30    108.27 o 
 -12  -8   1      434.23      631.26    157.30 o 
 -11  -8   1       16.44        6.13     96.02 o 
 -10  -8   1       53.78       98.06     93.97 o 
  -9  -8   1        0.83      -24.51     73.54 o 
  -8  -8   1        3.25       83.76     85.80 o 
  -7  -8   1      100.39      137.71     52.71 o 
  -6  -8   1        3.34       -9.19     39.00 o 
  -5  -8   1     1105.15      883.67     72.06 o 
  -4  -8   1      267.03      205.90     47.99 o 
  -3  -8   1      667.24      657.82     68.60 o 
  -2  -8   1        1.29       -9.35     27.33 o 
  -1  -8   1      948.76     1211.30     66.26 o 
   0  -8   1        1.71      -36.08     24.05 o 
   1  -8   1      143.66      121.25     35.15 o 
   2  -8   1     1568.90     1819.10    234.93 o 
   3  -8   1     5221.77     4759.12    131.88 o 
   4  -8   1      707.13      849.85    122.57 o 
   5  -8   1      824.99      876.41    118.49 o 
   6  -8   1      197.73      149.13     77.63 o 
   7  -8   1       13.37      -16.34     51.07 o 
   8  -8   1      105.40       28.60     75.59 o 
   9  -8   1        1.83      -44.94     75.59 o 
  10  -8   1       76.24      -20.43     77.63 o 
  11  -8   1       50.63        6.13    100.10 o 
  12  -8   1      149.77       73.54    110.32 o 
 -13  -7   1      120.01       77.63    128.70 o 
 -12  -7   1     1230.82     1336.06    210.42 o 
 -11  -7   1     1510.21     1650.67    218.59 o 
 -10  -7   1     1276.40     1248.22    181.82 o 
  -9  -7   1      312.64      445.35    106.23 o 
  -8  -7   1      261.63      202.25     91.93 o 
  -7  -7   1      561.13      499.41     70.68 o 
  -6  -7   1     1459.05     1521.43    164.45 o 
  -5  -7   1     5482.42     4930.05    157.78 o 
  -4  -7   1     1052.81     1109.30     66.26 o 
  -3  -7   1      492.47      622.98     85.80 o 
  -2  -7   1     2019.29     2482.59     95.31 o 
  -1  -7   1      160.88      132.71     67.42 o 
   0  -7   1    12148.57    13318.18    294.82 o 
   1  -7   1    13949.28    15636.69    424.93 o 
   2  -7   1     8385.85     9781.74    226.22 o 
   3  -7   1     4032.43     3468.97    107.25 o 
   4  -7   1      724.64      709.63     75.59 o 
   5  -7   1       57.36      -36.77     42.90 o 
   6  -7   1      452.50      545.46    108.27 o 
   7  -7   1      321.00      147.09     81.72 o 
   8  -7   1     1041.56      976.51    151.18 o 
   9  -7   1      779.31      739.53    145.05 o 
  10  -7   1      383.33      337.08    116.45 o 
  11  -7   1       11.64      -30.64     89.89 o 
  12  -7   1       57.25      185.90    116.45 o 
 -13  -6   1      212.59       49.03    118.49 o 
 -12  -6   1      408.88      371.81    132.79 o 
 -11  -6   1       91.63      -28.60     83.76 o 
 -10  -6   1      726.16      727.28    151.18 o 
  -9  -6   1     1040.44     1172.63    171.60 o 
  -8  -6   1      125.78       20.43     69.46 o 
  -7  -6   1      538.12      298.26     87.85 o 
  -6  -6   1     2169.37     2144.80     68.49 o 
  -5  -6   1        1.72       60.57     23.29 o 
  -4  -6   1     4370.55     4949.47    105.97 o 
  -3  -6   1      134.97       90.84     39.84 o 
  -2  -6   1     5285.58     5766.86    191.01 o 
  -1  -6   1       10.11      -10.21     20.61 o 
   0  -6   1     1945.57     1991.14     73.55 o 
   1  -6   1     3497.29     3285.77     98.06 o 
   2  -6   1     1077.98      977.54     79.67 o 
   3  -6   1     2394.51     2354.82     71.44 o 
   4  -6   1      249.49      367.72     71.50 o 
   5  -6   1     2811.97     2637.40    155.26 o 
   6  -6   1     1013.10     1054.14    132.79 o 
   7  -6   1        0.82      -40.86     51.07 o 
   8  -6   1      159.75      116.45     75.59 o 
   9  -6   1        1.95       -8.17     69.46 o 
  10  -6   1      116.80      106.23     83.76 o 
  11  -6   1      104.13      112.36     87.85 o 
  12  -6   1      399.52      443.31    138.92 o 
  13  -6   1      574.99      800.82    192.03 o 
 -13  -5   1      120.16      -44.94     98.06 o 
 -12  -5   1       72.80      120.53     98.06 o 
 -11  -5   1      378.86      514.81    136.87 o 
 -10  -5   1     1281.73     1427.99    185.90 o 
  -9  -5   1      127.52       63.33     79.67 o 
  -8  -5   1     1531.00     1366.71    163.43 o 
  -7  -5   1     3809.83     3683.12    327.89 o 
  -6  -5   1      795.30      773.31    143.00 o 
  -5  -5   1     3095.13     2973.34     78.04 o 
  -4  -5   1     2204.98     2042.20     75.77 o 
  -3  -5   1      628.11      702.03     76.61 o 
  -2  -5   1    21680.96    24237.26    513.79 o 
  -1  -5   1    12807.78    14162.86    368.75 o 
   0  -5   1     4877.86     4819.08    240.04 o 
   1  -5   1    14037.05    14354.56    330.95 o 
   2  -5   1    12060.01    12876.54    266.98 o 
   3  -5   1      769.13      811.04     91.93 o 
   4  -5   1      248.57      343.21     69.46 o 
   5  -5   1      509.30      665.99     96.02 o 
   6  -5   1      442.62      506.64     91.93 o 
   7  -5   1      824.64      698.68    112.36 o 
   8  -5   1     2287.57     2042.91    151.18 o 
   9  -5   1      502.40      559.76    124.62 o 
  10  -5   1      771.08     1211.45    169.56 o 
  11  -5   1      410.33      447.40    126.66 o 
  12  -5   1      151.62      104.19     98.06 o 
  13  -5   1      870.12     1107.26    202.25 o 
 -13  -4   1      432.82      363.64    132.79 o 
 -12  -4   1      301.82      384.07    130.75 o 
 -11  -4   1      212.89      183.86    106.23 o 
 -10  -4   1       12.26        2.04     79.67 o 
  -9  -4   1        0.52      -44.91     41.15 o 
  -8  -4   1      170.51      242.40     53.99 o 
  -7  -4   1      711.62      717.33     75.59 o 
  -6  -4   1     1309.89     1101.31     58.58 o 
  -5  -4   1      130.58      103.20     66.39 o 
  -4  -4   1     1770.70     1989.34     60.30 o 
  -3  -4   1      812.69      878.27     48.25 o 
  -2  -4   1     1721.74     1944.77     68.60 o 
  -1  -4   1     3930.55     4566.34    116.98 o 
   0  -4   1     8317.94     7875.42    178.75 o 
   1  -4   1     5065.71     4288.52    111.34 o 
   2  -4   1     6403.68     7432.10    255.36 o 
   3  -4   1    23002.93    25479.17    729.32 o 
   4  -4   1      853.73      788.56     69.46 o 
   5  -4   1      720.52      847.60     40.20 o 
   6  -4   1      631.47      698.83     42.37 o 
   7  -4   1      173.70      145.63     34.00 o 
   8  -4   1     2317.64     2173.66    151.18 o 
   9  -4   1     1115.75     1150.16    136.87 o 
  10  -4   1       12.24      -28.60     73.54 o 
  11  -4   1      381.99      257.41    108.27 o 
  12  -4   1       37.24      -81.72     79.67 o 
  13  -4   1       63.79      173.65    126.66 o 
 -13  -3   1       22.89        4.09     98.06 o 
 -12  -3   1        5.44     -122.57     81.72 o 
 -11  -3   1       73.10        4.09     77.63 o 
 -10  -3   1     1832.20     1769.16    155.26 o 
  -9  -3   1      766.77      786.52    132.79 o 
  -8  -3   1     5677.35     6145.07    279.88 o 
  -7  -3   1     6894.57     7867.24    314.61 o 
  -6  -3   1     1695.19     1511.75    110.32 o 
  -5  -3   1     3703.01     3589.39    171.60 o 
  -4  -3   1      547.46      475.92     39.65 o 
  -3  -3   1    13158.33    12829.92    216.25 o 
  -2  -3   1      490.19      572.37     33.92 o 
  -1  -3   1   186127.67   196613.58   3557.79 o 
   0  -3   1     1886.99     1434.89     78.65 o 
   1  -3   1      345.11      283.96     46.99 o 
   2  -3   1     8400.13     8956.12    283.96 o 
   3  -3   1     4816.91     5818.21    208.38 o 
   4  -3   1    15430.75    15967.34    321.95 o 
   5  -3   1     1125.09     1507.27     42.65 o 
   6  -3   1     5235.32     4915.65    101.22 o 
   7  -3   1      977.69     1129.82     45.09 o 
   8  -3   1     1428.65     1512.52     56.29 o 
   9  -3   1      983.30      941.78    138.92 o 
  10  -3   1     3019.22     2986.73    196.12 o 
  11  -3   1     1263.09     1611.86    202.25 o 
  12  -3   1      118.28       98.06    104.19 o 
  13  -3   1       65.65      -14.30    104.19 o 
 -13  -2   1      224.85      294.18    136.87 o 
 -12  -2   1      352.13      359.55    120.53 o 
 -11  -2   1       45.32       36.77     81.72 o 
 -10  -2   1      113.11      136.87     83.76 o 
  -9  -2   1      301.18      302.35     93.97 o 
  -8  -2   1      478.17      402.45     98.06 o 
  -7  -2   1      314.41      234.93     73.54 o 
  -6  -2   1        0.32      -26.56     38.82 o 
  -5  -2   1       42.63       73.54     40.86 o 
  -4  -2   1       68.30       14.30     30.64 o 
  -3  -2   1     1255.56     1127.69     71.50 o 
  -2  -2   1     2036.15     2495.52     71.41 o 
  -1  -2   1     3776.33     3375.93     82.34 o 
   0  -2   1      980.47      847.81     44.94 o 
   1  -2   1     1614.48     1317.68     61.29 o 
   2  -2   1    15549.33    17791.70    498.47 o 
   3  -2   1     9394.44     9869.30    304.39 o 
   4  -2   1     9549.54     9487.79    203.54 o 
   5  -2   1      186.83      185.33     32.83 o 
   6  -2   1      427.74      332.52    108.27 o 
   7  -2   1        8.78       10.48     37.79 o 
   8  -2   1        9.11      -19.94     30.23 o 
   9  -2   1      291.44      342.38     59.39 o 
  10  -2   1     1060.36     1280.90    126.66 o 
  11  -2   1       13.08       -2.04     71.50 o 
  12  -2   1       32.62     -101.12     67.42 o 
  13  -2   1      240.16      545.46    147.09 o 
 -12  -1   1     1512.83     1519.92    153.22 o 
 -11  -1   1      139.83      130.75     96.02 o 
 -10  -1   1     2321.39     2384.08    169.56 o 
  -9  -1   1      554.52      576.10    112.36 o 
  -8  -1   1     5505.19     5495.43    249.23 o 
  -7  -1   1     3487.57     3235.97    171.60 o 
  -6  -1   1     1995.51     1632.28    108.27 o 
  -5  -1   1     7170.87     8980.63    306.44 o 
  -4  -1   1     4990.39     5301.35    196.12 o 
  -3  -1   1    48491.44    53716.27   1411.65 o 
  -2  -1   1     5788.10     5528.11    177.73 o 
  -1  -1   1    32021.10    33949.85    630.54 o 
   2  -1   1      349.93      686.42     40.86 o 
   3  -1   1     1962.72     1622.67     50.90 o 
   4  -1   1     3881.78     3344.21    136.87 o 
   5  -1   1     1518.45     2069.45     72.85 o 
   6  -1   1     8939.50     9358.63    249.24 o 
   7  -1   1      432.47      389.55     50.90 o 
   8  -1   1      206.19      174.12     43.90 o 
   9  -1   1        5.58      -36.69     33.74 o 
  10  -1   1      213.11      197.07     59.24 o 
  11  -1   1      235.84      228.81    116.45 o 
  12  -1   1      376.58      469.87    138.92 o 
 -13   0   1      100.11      226.76    155.26 o 
 -12   0   1      566.61      862.11    173.65 o 
 -10   0   1     1864.36     1691.53    136.87 o 
  -9   0   1      463.70      408.58     93.97 o 
  -8   0   1       77.86       36.77     53.12 o 
  -7   0   1      568.29      647.60     96.02 o 
  -6   0   1      240.50      136.87     53.12 o 
  -5   0   1      188.64      339.12     59.24 o 
  -4   0   1      172.26       44.94     28.60 o 
  -3   0   1       78.48       36.77     22.47 o 
  -2   0   1      513.61      633.30     38.82 o 
   2   0   1      813.20      745.66     38.82 o 
   3   0   1      767.22      637.39     44.94 o 
   4   0   1       92.03       83.76     32.69 o 
   5   0   1     1081.32      935.65     69.46 o 
   6   0   1      193.97      269.66     61.29 o 
   7   0   1      274.97      189.99     63.33 o 
   8   0   1       90.29       44.94     49.03 o 
   9   0   1        0.37      -69.46     53.12 o 
  10   0   1      821.31     1048.05    115.42 o 
  11   0   1      673.82      709.11    151.18 o 
  12   0   1      874.15      945.87    175.69 o 
  14   0   1      216.69      398.37    157.30 o 
 -13   1   1      145.38      396.32    147.09 o 
 -12   1   1      490.81      792.65    171.60 o 
 -11   1   1        6.93      -22.47     77.63 o 
 -10   1   1       54.45       46.12     52.59 o 
  -9   1   1       20.81      -51.07     39.00 o 
  -7   1   1     3537.33     4471.93    192.03 o 
  -6   1   1      791.58      469.87     75.59 o 
  -5   1   1        4.75      -18.39     28.60 o 
  -3   1   1     3684.40     3216.65     78.48 o 
  -2   1   1      782.49      762.01     38.82 o 
   1   1   1    27495.20    29252.43    766.09 o 
   2   1   1       34.84        4.09     10.21 o 
   3   1   1      734.04      692.55     49.03 o 
   4   1   1     5318.55     4741.59    175.69 o 
   5   1   1     1530.21     1499.50     91.93 o 
   6   1   1     5479.17     6210.44    236.98 o 
   7   1   1     4885.99     4890.73    212.46 o 
   8   1   1      955.10      872.32     89.89 o 
   9   1   1      288.16      316.65     85.80 o 
  10   1   1      992.11      874.37    138.92 o 
  11   1   1     2207.39     1805.93    151.18 o 
  12   1   1     1383.08     1291.19    126.90 o 
  13   1   1      732.00      941.78    169.56 o 
 -14   2   1      243.68      398.37    163.43 o 
 -13   2   1      264.03      243.11    140.96 o 
 -12   2   1      144.65      347.29    132.79 o 
 -11   2   1        0.54       96.02     89.89 o 
 -10   2   1      789.18     1007.15    155.26 o 
  -9   2   1     1455.25     1512.54     66.15 o 
  -8   2   1      236.27      201.61     38.48 o 
  -7   2   1      779.73      925.43     44.86 o 
  -6   2   1     2120.83     2526.96     81.15 o 
  -5   2   1        4.93      -25.73     17.15 o 
  -4   2   1     5162.94     5916.25    144.27 o 
  -3   2   1     2260.97     1941.94     61.29 o 
  -2   2   1    18296.83    20053.75    386.85 o 
  -1   2   1      638.43      835.55     46.99 o 
   0   2   1     1221.48      666.51     56.18 o 
   1   2   1     3360.55     2263.54     85.80 o 
   2   2   1      480.14      365.30     24.47 o 
   3   2   1     7819.52     7763.37    171.74 o 
   4   2   1       85.01      149.83     30.34 o 
   5   2   1     1404.82     1014.69    103.17 o 
   6   2   1       71.11       28.60     40.86 o 
   7   2   1     5058.71     4886.64    218.59 o 
   8   2   1      559.53      388.15     85.80 o 
   9   2   1        0.91        4.09     55.16 o 
  10   2   1       50.84       53.46     51.94 o 
  11   2   1      579.40      611.35     93.76 o 
  12   2   1      297.16      446.30    185.90 o 
 -13   3   1        1.87       -8.17    108.27 o 
 -12   3   1       10.33        4.09     83.76 o 
 -11   3   1     1378.84     1777.33    216.55 o 
 -10   3   1     2089.08     2267.63    177.73 o 
  -9   3   1     1369.10     1423.91    136.87 o 
  -8   3   1     3167.35     2959.47    113.84 o 
  -7   3   1     2413.06     2487.37     95.71 o 
  -6   3   1     6681.00     7034.02    253.32 o 
  -5   3   1      490.96      409.17     42.64 o 
  -4   3   1     8269.29    11461.81    306.44 o 
  -3   3   1     7409.55     7941.08    175.68 o 
  -2   3   1     7819.24     7555.76    163.15 o 
  -1   3   1     3032.78     3724.90    176.71 o 
   0   3   1       48.65       65.96     15.89 o 
   1   3   1     2026.20     1489.53     48.25 o 
   2   3   1     1261.96     1535.50     40.44 o 
   3   3   1    24517.33    28220.93    440.58 o 
   4   3   1    10827.57    12194.64    262.33 o 
   5   3   1     1629.19     1617.29     68.06 o 
   6   3   1     1448.61     1420.55     68.93 o 
   7   3   1     1643.64     1295.93    114.40 o 
   8   3   1      755.58      747.84    121.55 o 
   9   3   1      800.73      848.43     73.30 o 
  10   3   1     2029.06     1810.39    109.30 o 
  11   3   1     1034.96     1171.77     96.36 o 
  12   3   1      473.92      561.80    134.83 o 
  13   3   1      206.88       75.59    108.27 o 
 -13   4   1        2.70      -63.33    106.23 o 
 -12   4   1      104.40       57.20    106.23 o 
 -11   4   1       50.15       34.73     83.76 o 
 -10   4   1      247.36      363.64    116.45 o 
  -9   4   1     3583.95     3315.64    210.42 o 
  -8   4   1     1519.34     1340.15    120.53 o 
  -7   4   1       35.83       39.46     29.38 o 
  -6   4   1     1131.53     1130.51     64.35 o 
  -5   4   1        0.92       39.07     61.29 o 
  -4   4   1        1.78       64.65     23.43 o 
  -3   4   1    35832.95    37395.20    709.98 o 
  -2   4   1     8620.49     8525.92    186.13 o 
  -1   4   1     2344.02     2152.88     66.23 o 
   0   4   1     7667.81     6613.31    150.83 o 
   1   4   1    13926.24    12816.26    264.35 o 
   2   4   1     2432.82     2820.53     64.10 o 
   3   4   1     1194.02     1135.19     38.45 o 
   4   4   1       39.49       51.99     27.71 o 
   5   4   1      751.30      619.33     44.41 o 
   6   4   1        2.87      -50.69     58.22 o 
   7   4   1     1660.00     1630.51     78.47 o 
   8   4   1      617.15      522.04     69.29 o 
   9   4   1      713.34      607.20     79.29 o 
  10   4   1      535.96      336.82    108.27 o 
  11   4   1       97.48      210.42    100.10 o 
  12   4   1       79.12      102.15     98.06 o 
  13   4   1      231.45      204.29    118.49 o 
 -13   5   1      147.16       28.60    112.36 o 
 -12   5   1        1.29        4.09     93.97 o 
 -11   5   1       31.11       81.72     91.93 o 
 -10   5   1      740.95     1191.02    175.69 o 
  -9   5   1     1684.47     1526.05    145.05 o 
  -8   5   1     3784.84     4283.98    236.98 o 
  -7   5   1      612.93      880.49    130.75 o 
  -6   5   1     1086.84     1423.70     65.37 o 
  -5   5   1       11.43      103.46     28.72 o 
  -4   5   1     3869.05     3667.07    104.45 o 
  -3   5   1     2037.66     1674.74     61.59 o 
  -2   5   1     5749.15     6222.57    149.09 o 
  -1   5   1    18336.06    20400.77    406.21 o 
   0   5   1     8417.53    10686.83    232.36 o 
   1   5   1    12813.59    12466.79    508.68 o 
   2   5   1     3241.48     4158.50    115.32 o 
   3   5   1    11354.11    12124.80    210.80 o 
   4   5   1     9006.15     8751.15    164.90 o 
   5   5   1     2917.63     2959.66     79.33 o 
   6   5   1      825.68      620.13     50.14 o 
   7   5   1      101.62       70.44     38.92 o 
   8   5   1      212.47      217.50     49.70 o 
   9   5   1       91.87      110.32     75.59 o 
  10   5   1     1694.44     1370.79    134.83 o 
  11   5   1     1522.07     1483.15    153.22 o 
  12   5   1      179.56       26.56     93.97 o 
  13   5   1        0.62      -55.16    102.15 o 
 -13   6   1       57.29      -36.77    110.32 o 
 -12   6   1     1067.06     1538.31    226.76 o 
 -11   6   1      962.01      831.46    169.56 o 
 -10   6   1      792.36     1054.14    175.69 o 
  -9   6   1      414.31      369.77    102.15 o 
  -8   6   1      445.36      390.20    110.32 o 
  -7   6   1        9.77       87.85     61.29 o 
  -6   6   1      478.35      800.82    118.49 o 
  -5   6   1     3767.52     3497.61    108.05 o 
  -4   6   1     3787.42     3005.20     94.84 o 
  -3   6   1       42.09      223.61     78.65 o 
  -2   6   1       14.60       18.25     21.10 o 
  -1   6   1      362.16      345.32     39.76 o 
   0   6   1     1173.87     1098.57     57.20 o 
   1   6   1     2567.92     2944.82    133.81 o 
   2   6   1      272.48      196.46     35.19 o 
   3   6   1      844.93      741.42     47.99 o 
   4   6   1      435.74      469.46     33.33 o 
   5   6   1      160.15       90.91     33.25 o 
   6   6   1       86.28       20.69     26.10 o 
   7   6   1        0.38       -9.19     34.67 o 
   8   6   1       98.17      -18.39     59.24 o 
   9   6   1        0.07       14.30     71.50 o 
  10   6   1      141.14      255.36    106.23 o 
  11   6   1      130.90       67.42     77.63 o 
  12   6   1      189.02      251.28    124.62 o 
  13   6   1       48.94       20.43     98.06 o 
 -12   7   1        2.79       79.67    112.36 o 
 -11   7   1        0.34      145.05    110.32 o 
 -10   7   1      151.19      302.35    120.53 o 
  -9   7   1      241.88      392.24    108.27 o 
  -8   7   1     2733.06     2525.04    185.90 o 
  -7   7   1      465.61      326.87     98.06 o 
  -6   7   1      155.69      116.45     59.24 o 
  -5   7   1      669.84      755.88    114.40 o 
  -4   7   1     1458.54     1633.68     67.64 o 
  -3   7   1    10114.68    10705.72    415.73 o 
  -2   7   1     5566.73     5328.59    142.71 o 
  -1   7   1     7284.57     7139.74    199.18 o 
   0   7   1     5881.00     6314.57    166.28 o 
   1   7   1     2229.34     1519.50     79.67 o 
   2   7   1      693.83      729.32     50.56 o 
   3   7   1     4981.60     4970.55    146.19 o 
   4   7   1     1000.85     1051.08    124.62 o 
   5   7   1     1295.66     1415.64     54.45 o 
   6   7   1      446.21      450.11     45.89 o 
   7   7   1      656.57      498.47    110.32 o 
   8   7   1      142.63       83.76     79.67 o 
   9   7   1     1170.00      956.08    153.22 o 
  10   7   1      979.30      684.37    147.09 o 
  11   7   1      971.51     1078.66    171.60 o 
  12   7   1      964.45     1199.19    202.25 o 
  13   7   1      406.94      539.33    161.39 o 
 -12   8   1      322.99      429.01    140.96 o 
 -11   8   1     1100.60      966.30    189.99 o 
 -10   8   1      419.60      461.70    138.92 o 
  -9   8   1        5.18      -49.03     79.67 o 
  -8   8   1       61.07      100.10     93.97 o 
  -7   8   1       12.21        4.09     71.50 o 
  -6   8   1        3.17       -4.09     55.16 o 
  -5   8   1      292.42      149.13     75.59 o 
  -4   8   1      920.64      878.58     54.63 o 
  -3   8   1     3353.91     2922.18     98.50 o 
  -2   8   1        9.90       30.85     28.60 o 
  -1   8   1      662.01      690.94     61.84 o 
   0   8   1     1359.46     1264.80     66.03 o 
   1   8   1     1879.22     1732.95    127.68 o 
   2   8   1     1302.79     1216.78     67.07 o 
   3   8   1       14.55      -11.58     27.48 o 
   4   8   1      101.80       38.90     33.13 o 
   5   8   1     3655.40     3939.82    138.45 o 
   6   8   1      828.48      780.57     67.74 o 
   7   8   1       27.88      -20.82     41.59 o 
   8   8   1        0.09      -34.73     63.33 o 
   9   8   1      203.67       61.29     73.54 o 
  10   8   1        7.52      -38.82     81.72 o 
  11   8   1        0.76       87.85    102.15 o 
  12   8   1      128.00       83.76    122.57 o 
 -11   9   1       27.68       55.16     91.93 o 
 -10   9   1      291.22      253.32    110.32 o 
  -9   9   1       84.73       73.54     89.89 o 
  -8   9   1      908.31      947.91    161.39 o 
  -7   9   1     1205.77     1205.32    169.56 o 
  -6   9   1     2176.76     2102.15    165.48 o 
  -5   9   1     1014.18     1238.00    151.18 o 
  -4   9   1      169.80       46.99     63.33 o 
  -3   9   1      150.16      248.62     42.67 o 
  -2   9   1     1106.75     1009.00     59.87 o 
  -1   9   1     2281.63     2072.30     88.31 o 
   0   9   1     2081.50     2599.07    101.47 o 
   1   9   1     4177.18     3982.21    133.48 o 
   2   9   1      729.89      902.19     70.13 o 
   3   9   1     2984.24     2572.22    107.44 o 
   4   9   1     2618.88     2861.81    146.07 o 
   5   9   1      747.22      787.38    143.00 o 
   6   9   1     1143.87     1051.62     85.80 o 
   7   9   1     2798.65     2838.45    126.61 o 
   8   9   1     1869.92     1137.90    173.65 o 
   9   9   1      335.63      347.29    116.45 o 
  10   9   1      869.30      968.34    175.69 o 
  11   9   1      464.53      386.11    138.92 o 
  12   9   1       89.27      114.40    112.36 o 
 -11  10   1      280.73      339.12    155.26 o 
 -10  10   1      939.48      962.21    189.99 o 
  -9  10   1      160.02      149.13     93.97 o 
  -8  10   1        3.10      -85.80     63.33 o 
  -7  10   1       16.75       32.69     77.63 o 
  -6  10   1      401.18      518.90    124.62 o 
  -5  10   1     1719.42     1244.13    128.70 o 
  -4  10   1        9.54      -10.21     61.29 o 
  -3  10   1      995.87     1103.17    151.18 o 
  -2  10   1      399.40      385.29    132.79 o 
  -1  10   1       61.90       53.26     38.92 o 
   0  10   1        1.08      -17.47     32.83 o 
   1  10   1      102.36      228.19     51.07 o 
   2  10   1      424.15      452.74     73.54 o 
   3  10   1        4.91       19.64     44.94 o 
   4  10   1        2.88      -23.20     32.48 o 
   5  10   1      835.70     1035.20    129.72 o 
   6  10   1      172.39       60.27     45.97 o 
   7  10   1        3.29       18.39     65.37 o 
   8  10   1      510.18      510.73    134.83 o 
   9  10   1      464.11      582.23    140.96 o 
  10  10   1        0.02       75.59    104.19 o 
  11  10   1        8.73      -12.26    106.23 o 
 -10  11   1      589.75      608.79    169.56 o 
  -9  11   1      356.13      339.12    130.75 o 
  -8  11   1      300.64      306.44    126.66 o 
  -7  11   1       44.04       30.64     79.67 o 
  -6  11   1       56.32       71.50     87.85 o 
  -5  11   1       35.81        8.17     73.54 o 
  -4  11   1     1367.96      980.60    155.26 o 
  -3  11   1     1921.13     1799.80    149.13 o 
  -2  11   1       26.96      -61.29     61.29 o 
  -1  11   1      254.09      297.76     54.96 o 
   0  11   1       21.80       29.43     60.27 o 
   1  11   1     2129.99     2172.81    170.58 o 
   2  11   1     3594.81     3682.12    178.75 o 
   3  11   1     3455.76     3781.37    205.31 o 
   4  11   1     2557.39     3064.54    130.86 o 
   5  11   1      590.08      460.04    128.70 o 
   6  11   1      207.42      135.88     77.63 o 
   7  11   1       57.78       28.60     77.63 o 
   8  11   1      130.12      -16.34     89.89 o 
   9  11   1      208.29      155.26     89.89 o 
  10  11   1      228.66      100.10    104.19 o 
  11  11   1       80.03      -22.47    106.23 o 
 -10  12   1      298.50      302.35    155.26 o 
  -9  12   1      246.68      179.78    120.53 o 
  -8  12   1      190.93      102.15    104.19 o 
  -7  12   1      277.61      126.66     89.89 o 
  -6  12   1        2.15        4.09     71.50 o 
  -5  12   1       21.99      -30.64     67.42 o 
  -4  12   1       11.49      -36.77     67.42 o 
  -3  12   1      100.06       36.77     87.85 o 
  -2  12   1        0.27      -75.59     69.46 o 
  -1  12   1      809.68      952.23    198.16 o 
   0  12   1     1305.74     1478.07     99.60 o 
   1  12   1      936.89     1148.72    103.10 o 
   2  12   1      647.37      760.95    122.57 o 
   3  12   1        3.14      -49.55     42.60 o 
   4  12   1      320.03      481.95     79.67 o 
   5  12   1       39.77      -14.82     45.08 o 
   6  12   1       45.93      -69.46     73.54 o 
   7  12   1        3.66        2.04     81.72 o 
   8  12   1        3.50      -51.07     81.72 o 
   9  12   1        9.14       44.94    100.10 o 
  10  12   1       41.12        0.00     87.85 o 
  -9  13   1      141.38        4.09    112.36 o 
  -8  13   1      115.59      206.33    124.62 o 
  -7  13   1        0.49        2.04     93.97 o 
  -6  13   1      188.86       67.42     98.06 o 
  -5  13   1       58.06       36.77     91.93 o 
  -4  13   1       52.35       55.16     89.89 o 
  -3  13   1      855.64     1205.32    165.48 o 
  -2  13   1       79.45       -4.09     77.63 o 
  -1  13   1      436.61      471.91    124.62 o 
   0  13   1     1058.16     1037.67    102.54 o 
   1  13   1     1503.43     1640.88    185.90 o 
   2  13   1     1235.34     1377.84    123.00 o 
   3  13   1     1079.42     1389.43    269.66 o 
   4  13   1      606.54      738.63     95.99 o 
   5  13   1       20.31       18.60     54.96 o 
   6  13   1       54.29        0.00     85.80 o 
   7  13   1        1.95      -24.51     69.46 o 
   8  13   1      254.52      185.90    116.45 o 
   9  13   1      298.52      298.26    124.62 o 
  -8  14   1       22.10        4.09    110.32 o 
  -7  14   1       77.68       18.39    104.19 o 
  -6  14   1       10.42       28.60    100.10 o 
  -5  14   1      131.30      -57.20     93.97 o 
  -4  14   1        8.63      -81.72     77.63 o 
  -3  14   1       62.19      -24.51     87.85 o 
  -2  14   1      109.49       71.50     91.93 o 
  -1  14   1      358.38      224.72    108.27 o 
   0  14   1     1341.97     1446.38    151.18 o 
   1  14   1      480.72      565.30     87.39 o 
   2  14   1       21.00       13.31     54.96 o 
   3  14   1      395.05      493.40     85.72 o 
   4  14   1      144.18      165.50     69.29 o 
   5  14   1      167.55      -40.86     79.67 o 
   6  14   1       45.18        8.17     89.89 o 
   7  14   1        8.07      -14.30     83.76 o 
   8  14   1        2.21      -34.73    102.15 o 
  -7  15   1      302.56      592.44    169.56 o 
  -6  15   1      275.50      247.19    138.92 o 
  -5  15   1       69.62      -71.50     91.93 o 
  -4  15   1        9.85       28.60    100.10 o 
  -3  15   1      114.41       38.82     89.89 o 
  -2  15   1      278.90      192.03    110.32 o 
  -1  15   1      235.16      337.08    132.79 o 
   0  15   1        4.34       77.63     89.89 o 
   1  15   1      403.98      614.92    147.09 o 
   2  15   1      378.96      306.81    100.10 o 
   3  15   1      679.33      866.29    110.50 o 
   4  15   1      795.13     1094.94    124.21 o 
   5  15   1      184.92      349.34    122.57 o 
   6  15   1       86.88        6.13     96.02 o 
   7  15   1       17.54      -59.24     93.97 o 
  -5  16   1      125.59      189.99    128.70 o 
  -4  16   1        3.70       -6.13     98.06 o 
  -3  16   1        6.93       -6.13    100.10 o 
  -2  16   1       28.40       -2.04    102.15 o 
  -1  16   1      142.19       75.59    110.32 o 
   0  16   1      142.17      143.00    110.32 o 
   1  16   1       30.64      -30.64     89.89 o 
   2  16   1       57.30       -6.13     98.06 o 
   3  16   1      179.82      200.21     79.45 o 
   4  16   1      158.95       61.29    106.23 o 
   5  16   1       25.15        0.00     93.97 o 
   6  16   1       92.78       16.34     98.06 o 
  -3  17   1        1.18     -147.09     98.06 o 
  -2  17   1        8.62      -18.39     98.06 o 
  -1  17   1      193.20      257.41    126.66 o 
   0  17   1      302.46      500.51    153.22 o 
   1  17   1     1066.54     1258.43    202.25 o 
   2  17   1      711.41     1060.27    200.21 o 
  -3 -17   2       30.76      -49.03    102.15 o 
  -2 -17   2      149.99      239.02    128.70 o 
  -1 -17   2       16.69       75.59    112.36 o 
   0 -17   2        0.56      -51.07     96.02 o 
   1 -17   2       66.57      204.29    128.70 o 
   2 -17   2        0.82      -44.94     98.06 o 
   3 -17   2       11.35     -136.87    104.19 o 
  -5 -16   2      544.83      539.45    252.30 o 
  -4 -16   2      338.71      376.75     95.31 o 
  -3 -16   2      113.22      175.69    120.53 o 
  -2 -16   2      135.81       46.99    102.15 o 
  -1 -16   2       41.79       -8.17     96.02 o 
   0 -16   2      364.01      347.29    132.79 o 
   1 -16   2      809.34      839.64    179.78 o 
   2 -16   2      450.88      422.88    147.09 o 
   3 -16   2      267.93       77.63    114.40 o 
   4 -16   2       25.87     -108.27     81.72 o 
   5 -16   2       71.79     -112.36    104.19 o 
  -7 -15   2       19.90      -24.51     98.06 o 
  -6 -15   2       20.04       11.25     64.27 o 
  -5 -15   2        9.61       -8.47     64.27 o 
  -4 -15   2       10.10      -81.09     56.28 o 
  -3 -15   2      111.40       55.66     66.60 o 
  -2 -15   2       20.98       51.07     91.93 o 
  -1 -15   2       11.01      -26.56     83.76 o 
   0 -15   2       79.93       36.77    102.15 o 
   1 -15   2       25.52        6.13     96.02 o 
   2 -15   2       25.85       20.43    102.15 o 
   3 -15   2      177.35      159.35    104.19 o 
   4 -15   2      393.54      306.44    138.92 o 
   5 -15   2      698.82     1056.18    196.12 o 
   6 -15   2      501.61      326.87    143.00 o 
   7 -15   2      150.74      138.92    128.70 o 
  -8 -14   2      312.29      392.24    147.09 o 
  -7 -14   2      162.48       28.60     98.06 o 
  -6 -14   2      191.01      107.67     80.69 o 
  -5 -14   2      319.30      249.42     80.55 o 
  -4 -14   2      603.73      648.67     94.54 o 
  -3 -14   2       69.55        9.52     54.38 o 
  -2 -14   2      123.39       83.63     57.30 o 
  -1 -14   2       14.72      -38.82     71.50 o 
   0 -14   2       57.20      -44.94     81.72 o 
   1 -14   2      970.80     1532.18    202.25 o 
   2 -14   2     1402.33     1303.38    200.21 o 
   3 -14   2     2086.33     2002.05    181.82 o 
   4 -14   2     1043.04     1154.24    185.90 o 
   5 -14   2      370.09      249.23    122.57 o 
   6 -14   2      127.31        4.09     75.59 o 
   7 -14   2      105.04      -24.51    100.10 o 
   8 -14   2      195.49      112.36    120.53 o 
  -9 -13   2       38.49        8.17    106.23 o 
  -8 -13   2        7.32      -49.03     73.54 o 
  -7 -13   2       57.54      -20.43     62.12 o 
  -6 -13   2       83.69       -0.52    103.17 o 
  -5 -13   2      102.12       92.78     62.73 o 
  -4 -13   2       14.25       16.77     51.14 o 
  -3 -13   2       31.40        5.66     46.93 o 
  -2 -13   2      163.97      118.44     87.85 o 
  -1 -13   2      411.60      438.22    145.05 o 
   0 -13   2       16.74       30.64     85.80 o 
   1 -13   2      504.87      247.19    108.27 o 
   2 -13   2     1350.32     1258.43    187.95 o 
   3 -13   2       38.54      -14.30     83.76 o 
   4 -13   2       85.40       96.02     79.67 o 
   5 -13   2      117.13      149.13     87.85 o 
   6 -13   2       36.70      -42.90     83.76 o 
   7 -13   2       79.74       65.37    104.19 o 
   8 -13   2        9.53       40.86    106.23 o 
   9 -13   2      143.17       32.69    114.40 o 
 -10 -12   2      279.18      314.61    149.13 o 
  -9 -12   2      725.10      653.73    167.52 o 
  -8 -12   2      707.89      467.83    140.96 o 
  -7 -12   2      179.31       26.44     63.98 o 
  -6 -12   2      358.59      283.22     75.08 o 
  -5 -12   2      201.27      252.04     69.52 o 
  -4 -12   2     1573.03     1384.21    107.25 o 
  -3 -12   2      639.60      747.63    158.33 o 
  -2 -12   2      792.28      928.91    100.35 o 
  -1 -12   2      460.46      515.92    108.27 o 
   0 -12   2      879.03      926.76     91.67 o 
   1 -12   2     2079.26     1897.86    165.48 o 
   2 -12   2     6198.45     5828.42    298.26 o 
   3 -12   2     4412.39     4902.98    273.75 o 
   4 -12   2       76.44       83.76     87.85 o 
   5 -12   2      128.00      112.36     89.89 o 
   6 -12   2       89.67       12.26     83.76 o 
   7 -12   2        2.73        8.17     81.72 o 
   8 -12   2       50.57       61.29    100.10 o 
   9 -12   2      152.93       59.24    112.36 o 
  10 -12   2      323.86      155.26    138.92 o 
 -11 -11   2      186.25      149.13    126.66 o 
 -10 -11   2       14.26       22.47    102.15 o 
  -9 -11   2        6.21     -125.64     83.76 o 
  -8 -11   2       37.61       -5.46     66.39 o 
  -7 -11   2        3.43       29.62     56.34 o 
  -6 -11   2      227.62      180.01     62.23 o 
  -5 -11   2      315.46      141.01     61.28 o 
  -4 -11   2      334.24      238.17     86.82 o 
  -3 -11   2      278.53      201.23     57.78 o 
  -2 -11   2      174.06      198.06     59.17 o 
  -1 -11   2       68.86       70.89     46.47 o 
   0 -11   2      995.52     1154.75    241.06 o 
   1 -11   2     1653.57     1714.00    151.18 o 
   2 -11   2      706.58      553.63    124.62 o 
   3 -11   2      623.05      706.85    140.96 o 
   4 -11   2      600.01      670.07    136.87 o 
   5 -11   2       27.34      134.83     89.89 o 
   6 -11   2        2.57      -26.56     59.24 o 
   7 -11   2       37.37       -2.04     85.80 o 
   8 -11   2       93.32       12.26     89.89 o 
   9 -11   2      746.11      631.26    163.43 o 
  10 -11   2      169.63      251.28    126.66 o 
 -11 -10   2      110.18      202.25    132.79 o 
 -10 -10   2       55.98      -83.76     73.54 o 
  -9 -10   2      125.34       53.12    100.10 o 
  -8 -10   2      613.87      519.14     88.41 o 
  -7 -10   2     1271.30     1439.11    110.64 o 
  -6 -10   2     2339.54     2269.52    118.35 o 
  -5 -10   2     1077.33     1114.98    104.36 o 
  -4 -10   2      829.24      894.84     91.72 o 
  -3 -10   2       36.85       83.83     44.71 o 
  -2 -10   2     1113.39     1095.76    139.94 o 
  -1 -10   2     1300.18     1260.05     76.79 o 
   0 -10   2     3426.34     3430.29    124.78 o 
   1 -10   2      918.88      968.52    119.51 o 
   2 -10   2        2.39      -46.99     53.12 o 
   3 -10   2     1162.34     1117.47    118.49 o 
   4 -10   2      101.43       51.07     71.50 o 
   5 -10   2     1427.37     1184.89    122.57 o 
   6 -10   2      714.98      964.25    147.09 o 
   7 -10   2      521.04      533.20    130.75 o 
   8 -10   2      245.50      251.28     96.02 o 
   9 -10   2      119.58      145.05    104.19 o 
  10 -10   2      232.32      167.52    112.36 o 
  11 -10   2      360.16      259.45    134.83 o 
 -12  -9   2       78.59       83.76    126.66 o 
 -11  -9   2       11.33        4.09    100.10 o 
 -10  -9   2       22.74       30.64    100.10 o 
  -9  -9   2       46.85      -51.07     85.80 o 
  -8  -9   2      198.41      181.97     84.78 o 
  -7  -9   2       75.48       46.02     51.76 o 
  -6  -9   2      304.27      179.42     57.30 o 
  -5  -9   2       16.80      -28.60     53.12 o 
  -4  -9   2        5.06      -29.85     31.68 o 
  -3  -9   2      230.67      230.66     52.36 o 
  -2  -9   2        3.69       -7.09     34.84 o 
  -1  -9   2        0.17      -19.91     27.48 o 
   0  -9   2      725.16      721.85    132.79 o 
   1  -9   2     1426.94     1180.10     64.30 o 
   2  -9   2      192.23      229.05     57.20 o 
   3  -9   2     1698.35     1993.88    147.09 o 
   4  -9   2     5125.92     4764.07    245.15 o 
   5  -9   2      910.22      872.32    122.57 o 
   6  -9   2        5.75        6.13     57.20 o 
   7  -9   2      277.29       81.72     87.85 o 
   8  -9   2        0.76      -44.94     69.46 o 
   9  -9   2       24.01      -53.12     77.63 o 
  10  -9   2       25.08      -57.20     83.76 o 
  11  -9   2       13.47       14.30    102.15 o 
  12  -9   2       40.50       34.73    114.40 o 
 -12  -8   2      115.01      -14.30    108.27 o 
 -11  -8   2      741.10      473.95    151.18 o 
 -10  -8   2      161.05      143.00    106.23 o 
  -9  -8   2      918.99      823.29    161.39 o 
  -8  -8   2     1942.54     1603.68    155.26 o 
  -7  -8   2     2241.27     2222.21    113.87 o 
  -6  -8   2     4449.40     3939.28    229.83 o 
  -5  -8   2     1537.89     1300.69    127.68 o 
  -4  -8   2      940.51     1214.53     74.38 o 
  -3  -8   2      936.46      957.05     62.83 o 
  -2  -8   2      609.48      598.15     63.98 o 
  -1  -8   2       92.17       92.29     44.94 o 
   0  -8   2     3492.75     3352.61    113.70 o 
   1  -8   2     8833.22     8196.95    397.35 o 
   2  -8   2     3442.30     3736.16    114.46 o 
   3  -8   2     2762.32     2542.46    119.51 o 
   4  -8   2      991.52     1127.69    138.92 o 
   5  -8   2     2338.27     2531.16    165.48 o 
   6  -8   2     1124.10      996.94    140.96 o 
   7  -8   2     2376.44     1836.58    153.22 o 
   8  -8   2      808.85      833.51    145.05 o 
   9  -8   2      362.44      457.61    124.62 o 
  10  -8   2       34.40       10.21     87.85 o 
  11  -8   2        1.03      -20.43     93.97 o 
  12  -8   2      252.92      245.15    132.79 o 
 -13  -7   2       16.15      -14.30     91.93 o 
 -12  -7   2      184.93      198.16    126.66 o 
 -11  -7   2       83.10      -24.51     91.93 o 
 -10  -7   2      632.86      782.43    159.35 o 
  -9  -7   2      312.76       81.72     96.02 o 
  -8  -7   2      465.46      322.78    112.36 o 
  -7  -7   2      452.29      386.01     65.43 o 
  -6  -7   2      474.03      456.89     66.88 o 
  -5  -7   2      975.01      929.66     73.30 o 
  -4  -7   2      710.82      824.45     65.23 o 
  -3  -7   2      316.13      369.92     51.27 o 
  -2  -7   2      165.42      352.03     49.11 o 
  -1  -7   2      828.81      904.23     59.24 o 
   0  -7   2     2535.64     2618.37     93.07 o 
   1  -7   2      439.24      575.34     52.52 o 
   2  -7   2     1662.19     1745.44     66.47 o 
   3  -7   2       40.82        3.68     16.90 o 
   4  -7   2        0.31      -22.47     46.99 o 
   5  -7   2      732.96      439.23     91.93 o 
   6  -7   2       21.52      -18.39     49.03 o 
   7  -7   2      183.87      118.49     79.67 o 
   8  -7   2       84.01       85.80     77.63 o 
   9  -7   2       77.61       14.30     75.59 o 
  10  -7   2        3.20      -55.16     73.54 o 
  11  -7   2       37.52      -55.16     85.80 o 
  12  -7   2      111.20       69.46    106.23 o 
 -13  -6   2      332.72      375.90    145.05 o 
 -12  -6   2      292.34      351.38    136.87 o 
 -11  -6   2     1262.62     1092.96    171.60 o 
 -10  -6   2      739.09      674.16    147.09 o 
  -9  -6   2      293.64      116.45     75.59 o 
  -8  -6   2       43.31       26.56     69.46 o 
  -7  -6   2      390.09      296.22     89.89 o 
  -6  -6   2     2926.96     2880.47    116.90 o 
  -5  -6   2     2575.14     2668.00     71.14 o 
  -4  -6   2     5477.37     4859.43    150.05 o 
  -3  -6   2        2.31       -9.19     23.11 o 
  -2  -6   2      427.13      744.48    134.83 o 
  -1  -6   2     5006.65     4820.33    134.92 o 
   0  -6   2     7807.97     8745.41    299.29 o 
   1  -6   2     5065.66     5681.09    143.24 o 
   2  -6   2    18535.67    18788.51    380.45 o 
   3  -6   2     9352.85     9387.17    337.08 o 
   4  -6   2      582.08      764.05     98.06 o 
   5  -6   2     2667.62     2851.90    163.43 o 
   6  -6   2      543.09      719.10    110.32 o 
   7  -6   2      894.48     1231.87    149.13 o 
   8  -6   2      691.99      731.36    128.70 o 
   9  -6   2      499.37      439.23    112.36 o 
  10  -6   2       82.47       89.89     81.72 o 
  11  -6   2       58.28       67.42     87.85 o 
  12  -6   2      226.00      398.37    132.79 o 
  13  -6   2      454.51      541.37    165.48 o 
 -13  -5   2      403.44      363.64    134.83 o 
 -12  -5   2       13.70      -22.47     93.97 o 
 -11  -5   2        1.56        4.09     85.80 o 
 -10  -5   2      283.82      243.11    112.36 o 
  -9  -5   2     1121.27      751.79    138.92 o 
  -8  -5   2      710.33      676.20    126.66 o 
  -7  -5   2      369.32      404.92    153.22 o 
  -6  -5   2      221.99      214.79     39.60 o 
  -5  -5   2     1000.11      935.88     41.36 o 
  -4  -5   2     3170.93     3145.35    110.16 o 
  -3  -5   2      262.47      231.92     56.18 o 
  -2  -5   2     6385.88     7065.54    176.24 o 
  -1  -5   2    11549.33    11446.10    251.92 o 
   0  -5   2     2400.77     2749.81    145.05 o 
   1  -5   2       35.18       -7.60     16.02 o 
   2  -5   2     1571.97     1575.08    100.10 o 
   3  -5   2      666.11      459.65     75.59 o 
   4  -5   2     1086.15     1033.71     83.76 o 
   5  -5   2      514.68      598.57     91.93 o 
   6  -5   2       87.04        2.04     49.03 o 
   7  -5   2     1247.44      978.55     96.02 o 
   8  -5   2      567.72      529.11    108.27 o 
   9  -5   2      871.21      827.38    136.87 o 
  10  -5   2       71.39       26.56     77.63 o 
  11  -5   2        3.46      110.32     89.89 o 
  12  -5   2      215.52      136.87    106.23 o 
  13  -5   2      215.86      290.09    138.92 o 
 -13  -4   2       78.00       38.82    106.23 o 
 -12  -4   2       71.05      -91.93     79.67 o 
 -11  -4   2        1.56      -73.54     77.63 o 
 -10  -4   2        5.57        0.00     83.76 o 
  -9  -4   2     1415.63     1048.01    155.26 o 
  -8  -4   2     2875.63     2841.69    185.90 o 
  -7  -4   2     2642.30     2433.11    161.39 o 
  -6  -4   2    12758.37    12637.44    439.23 o 
  -5  -4   2      299.89      251.55     59.24 o 
  -4  -4   2      598.94      324.93     23.96 o 
  -3  -4   2     5634.05     6531.29    167.49 o 
  -2  -4   2    13169.81    14296.12    303.36 o 
  -1  -4   2     9421.92     9835.29    216.63 o 
   0  -4   2     4862.52     5162.42    312.57 o 
   1  -4   2     1269.36     1078.54     40.80 o 
   2  -4   2     1141.45      907.05     69.46 o 
   3  -4   2     8064.62     8443.35    290.09 o 
   4  -4   2      344.73      488.26     75.59 o 
   5  -4   2     2706.33     2735.46    145.05 o 
   6  -4   2        5.66      -20.36     19.45 o 
   7  -4   2     1139.58     1168.54    102.15 o 
   8  -4   2      428.44      525.03    104.19 o 
   9  -4   2       45.97       -6.13     61.29 o 
  10  -4   2      928.27      835.55    145.05 o 
  11  -4   2      612.55      702.76    140.96 o 
  12  -4   2      916.61     1097.04    177.73 o 
  13  -4   2      237.11      310.52    122.57 o 
 -13  -3   2      184.30      106.23    114.40 o 
 -12  -3   2       49.89       51.07     91.93 o 
 -11  -3   2        6.65      -10.21     77.63 o 
 -10  -3   2        0.44      -34.73     69.46 o 
  -9  -3   2        1.44      -30.64     65.37 o 
  -8  -3   2      980.44     1266.60    159.35 o 
  -7  -3   2      757.68      788.56    110.32 o 
  -6  -3   2       53.77       24.51     42.90 o 
  -5  -3   2        5.40      -39.84     26.56 o 
  -4  -3   2      371.63      409.27    101.12 o 
  -3  -3   2     5125.94     5793.76    173.65 o 
  -2  -3   2    15825.46    18402.01    412.67 o 
  -1  -3   2    10963.65    11985.75    349.34 o 
   0  -3   2     1626.51     2376.38     78.65 o 
   1  -3   2      362.38      179.78     40.86 o 
   2  -3   2     6603.49     6612.90    222.68 o 
   3  -3   2      198.14      259.45     51.07 o 
   4  -3   2     3333.14     3164.47    143.00 o 
   5  -3   2     1549.26     1748.73    106.23 o 
   6  -3   2       32.39       17.61     36.77 o 
   7  -3   2      458.89      506.64     89.89 o 
   8  -3   2      432.63      259.45     81.72 o 
   9  -3   2      643.32      868.24    128.70 o 
  10  -3   2       14.29       22.47     71.50 o 
  11  -3   2        0.43      -75.59     69.46 o 
  12  -3   2       90.82       73.54     91.93 o 
 -13  -2   2      189.34      278.80    153.84 o 
 -12  -2   2      126.16       30.64     89.89 o 
 -11  -2   2      222.13      267.62    102.15 o 
 -10  -2   2       12.71      -30.64     65.37 o 
  -9  -2   2     2450.20     2582.24    175.69 o 
  -8  -2   2     6170.36     7468.88    314.61 o 
  -7  -2   2      294.56       67.42     63.33 o 
  -6  -2   2      245.59      214.51     67.42 o 
  -5  -2   2      934.89     1182.84     91.93 o 
  -4  -2   2     6330.05     5481.13    212.46 o 
  -3  -2   2     1916.86     1546.72    112.36 o 
  -2  -2   2        5.69      -19.50     13.00 o 
  -1  -2   2      283.57      313.26     22.36 o 
   0  -2   2      283.42      355.70     20.07 o 
   1  -2   2      318.82      255.36     26.56 o 
   2  -2   2      505.36      418.80     38.82 o 
   3  -2   2     9072.11     9585.33    296.22 o 
   4  -2   2     2470.34     2502.07     72.15 o 
   5  -2   2    16931.24    16797.18    343.22 o 
   6  -2   2    10284.28    10206.17    302.35 o 
   7  -2   2      789.09      672.39     60.27 o 
   8  -2   2       14.55       24.56     32.48 o 
   9  -2   2      178.97      209.48     51.76 o 
  10  -2   2     2745.03     2657.83    175.69 o 
  11  -2   2     1260.34     1223.70    169.56 o 
  12  -2   2      304.59      310.52    130.75 o 
 -12  -1   2        9.57       42.90     85.23 o 
 -10  -1   2     2306.31     2179.78    163.43 o 
  -9  -1   2      102.49      104.19     73.54 o 
  -8  -1   2     1675.82     1348.32    116.45 o 
  -7  -1   2      510.11      463.74     89.89 o 
  -6  -1   2       44.13        8.17     40.86 o 
  -5  -1   2      836.88      698.68     67.42 o 
  -4  -1   2       58.70      -33.71     22.47 o 
  -3  -1   2     1329.29     1681.31     87.85 o 
  -2  -1   2      416.54      527.07     38.82 o 
  -1  -1   2        3.35        4.09      5.90 o 
   0  -1   2     2009.13     1501.54     59.24 o 
   1  -1   2     1793.54     1264.36     38.92 o 
   2  -1   2      260.47      234.93     24.51 o 
   3  -1   2      119.19      157.65     57.20 o 
   4  -1   2      105.66       39.04     21.45 o 
   5  -1   2        1.15      -14.74     20.07 o 
   6  -1   2      454.21      324.87     47.41 o 
   7  -1   2      133.26       98.41     52.09 o 
   8  -1   2       91.37       61.00     37.79 o 
   9  -1   2      249.65      375.88     73.54 o 
  10  -1   2      707.83      815.79     90.46 o 
  11  -1   2       55.63      128.70     81.72 o 
  14  -1   2      225.41      265.58    145.05 o 
 -14   0   2      153.91      304.39    177.73 o 
 -13   0   2      392.54      394.28    177.73 o 
 -11   0   2      130.87      189.58     72.05 o 
 -10   0   2       17.32       40.83     54.84 o 
  -8   0   2      658.42      721.15    108.27 o 
  -7   0   2     6246.32     6237.00    253.32 o 
  -6   0   2     3693.15     3477.03    163.43 o 
  -5   0   2      110.43       98.06     40.86 o 
  -4   0   2     5327.88     5209.42    189.99 o 
  -3   0   2      917.87     1232.70     46.80 o 
  -2   0   2     1996.45     1872.82     54.67 o 
  -1   0   2     4644.13     4269.68    134.83 o 
   1   0   2    12411.38    13319.77    365.68 o 
   2   0   2     4110.15     4203.92     97.94 o 
   3   0   2     2624.01     2374.34     64.27 o 
   4   0   2      759.58      871.50     39.71 o 
   5   0   2     4953.99     5125.66    189.99 o 
   6   0   2     5591.21     5432.10    208.38 o 
   7   0   2      133.27      137.10     38.68 o 
   8   0   2        3.13      -41.22     27.48 o 
   9   0   2        4.67      -14.30     34.31 o 
  10   0   2        7.35      -57.20     43.34 o 
  11   0   2      559.53      666.98     96.02 o 
  13   0   2      363.80      304.39    134.83 o 
  14   0   2      376.04      363.64    155.26 o 
 -14   1   2        2.09       98.06    153.22 o 
 -13   1   2      178.02      345.25    151.18 o 
 -12   1   2      123.75      239.02    118.49 o 
 -10   1   2     2784.68     2990.30    122.15 o 
  -9   1   2      581.71      475.76     95.00 o 
  -8   1   2      631.36      821.65     71.41 o 
  -7   1   2      500.24      598.40     63.36 o 
  -6   1   2      994.22      721.07    125.64 o 
  -5   1   2      485.87      563.89     41.56 o 
  -4   1   2      835.32      964.19     43.90 o 
  -3   1   2     5379.74     4986.38    113.06 o 
  -2   1   2      578.45      463.74     34.73 o 
  -1   1   2       45.86       46.99     16.34 o 
   0   1   2     2333.07     1673.14     63.33 o 
   1   1   2     8002.68     7509.92    154.57 o 
   2   1   2      604.03      643.14     32.69 o 
   3   1   2     8499.41     8055.03    178.36 o 
   4   1   2      215.15      377.26     41.00 o 
   5   1   2       10.05       -1.17     20.07 o 
   6   1   2     5336.62     5393.28    214.51 o 
   7   1   2     1381.51     1125.64     89.89 o 
   8   1   2        0.23      -12.26     44.94 o 
   9   1   2       57.08       36.77     59.24 o 
  10   1   2      480.36      468.44     86.34 o 
  11   1   2        1.25      -27.07     51.94 o 
  12   1   2      212.56      298.26    108.27 o 
  13   1   2      369.02      341.17    132.79 o 
  14   1   2      170.14      147.09    128.70 o 
 -13   2   2        3.31      -63.33    108.27 o 
 -12   2   2       11.73      -14.30     98.06 o 
 -11   2   2      537.38      490.30    138.92 o 
 -10   2   2       21.44       -3.70     37.86 o 
  -9   2   2      319.72      463.29     64.27 o 
  -8   2   2      646.22      697.36     63.36 o 
  -7   2   2     3096.57     3621.58    111.61 o 
  -6   2   2     3447.09     3003.86    108.27 o 
  -5   2   2     1466.33     1669.06     91.93 o 
  -4   2   2    12435.57    10621.09    320.74 o 
  -3   2   2     2431.79     3205.32    118.49 o 
  -2   2   2     1593.20     1536.27     69.46 o 
  -1   2   2     2042.66     1764.99     51.94 o 
   0   2   2      888.37     1312.78     49.03 o 
   1   2   2       35.40       49.26     25.54 o 
   2   2   2      416.34      400.59     25.25 o 
   3   2   2     7575.20     7294.12    166.05 o 
   4   2   2     3493.07     3827.19    109.00 o 
   5   2   2      343.12      211.18     98.06 o 
   6   2   2      798.82      973.78     57.78 o 
   7   2   2     5413.82     6483.16    183.44 o 
   8   2   2      213.65      395.73     61.28 o 
   9   2   2      904.15      866.91    130.75 o 
  10   2   2     2380.95     2348.18    115.54 o 
  11   2   2      544.21      532.84    127.68 o 
  12   2   2      738.87      802.51    111.20 o 
  13   2   2      235.40      112.36    108.27 o 
 -13   3   2       78.94      100.10    116.45 o 
 -12   3   2        2.76      -59.24     89.89 o 
 -11   3   2       79.61       83.76    106.23 o 
 -10   3   2      773.39      815.12    157.30 o 
  -9   3   2     1722.22     1506.48     88.83 o 
  -8   3   2     2575.38     2690.73    109.95 o 
  -7   3   2      428.89      650.27     65.77 o 
  -6   3   2      595.95      809.88     51.37 o 
  -5   3   2     4229.33     4435.16    127.93 o 
  -4   3   2       66.02       10.48     22.08 o 
  -3   3   2     1633.88     2078.57     69.16 o 
  -2   3   2    25897.39    26084.76    503.08 o 
  -1   3   2        7.21       -3.06     13.00 o 
   0   3   2        5.95       -6.36     12.76 o 
   1   3   2      594.92      546.53     40.86 o 
   2   3   2      116.55      128.42     33.29 o 
   3   3   2     1655.81     1799.18     47.90 o 
   4   3   2     2349.33     2273.60     78.24 o 
   5   3   2        9.51      -23.49     23.11 o 
   6   3   2     5220.75     4704.33    141.21 o 
   7   3   2     1706.02     1481.54     76.40 o 
   8   3   2      173.29      195.24     90.91 o 
   9   3   2      166.47      109.56     50.50 o 
  10   3   2     1355.67     1176.78     82.60 o 
  11   3   2       60.05      -17.69     65.37 o 
  12   3   2       65.02      -85.80     73.54 o 
  13   3   2      169.97       93.97    118.49 o 
 -13   4   2        0.65      -71.50    120.53 o 
 -12   4   2      196.52      214.51    120.53 o 
 -11   4   2      103.61      -69.46     79.67 o 
 -10   4   2      600.15      996.94    161.39 o 
  -9   4   2     1993.42     1885.61    159.35 o 
  -8   4   2     2517.43     2199.30    239.02 o 
  -7   4   2     3078.20     3160.35    113.88 o 
  -6   4   2     2526.61     2190.72     86.88 o 
  -5   4   2      626.98     1021.74     54.96 o 
  -4   4   2     4238.18     3904.03    111.91 o 
  -3   4   2      104.72      360.05     84.78 o 
  -2   4   2    12883.21    13215.27    368.75 o 
  -1   4   2     3354.11     4291.34    109.53 o 
   0   4   2     7314.05     5683.62    134.32 o 
   1   4   2      124.05       44.94     17.15 o 
   2   4   2     4554.53     3608.43     77.20 o 
   3   4   2    13642.25    14283.80    239.51 o 
   4   4   2     6369.55     8119.25    152.98 o 
   5   4   2    10917.03    11564.49    262.96 o 
   6   4   2        3.36      -24.07     26.70 o 
   7   4   2     2504.14     2112.03     93.36 o 
   8   4   2      969.97      858.32    144.03 o 
   9   4   2      210.16      202.52     54.84 o 
  10   4   2      644.85      772.51     96.05 o 
  11   4   2      143.50       42.90     81.72 o 
  12   4   2      251.42      283.96    114.40 o 
  13   4   2       10.04      -73.54     96.02 o 
 -13   5   2      144.55      179.78    130.75 o 
 -12   5   2      164.40       53.12    120.53 o 
 -11   5   2      451.62      639.43    155.26 o 
 -10   5   2      959.38      696.63    155.26 o 
  -9   5   2      509.24      635.34    124.62 o 
  -8   5   2     1727.26     1615.94    143.00 o 
  -7   5   2      213.75      368.45     52.52 o 
  -6   5   2       62.41       11.00     29.39 o 
  -5   5   2      256.84      171.29     36.77 o 
  -4   5   2     2878.60     2505.86     86.32 o 
  -3   5   2      721.54      548.45     67.42 o 
  -2   5   2      523.91      667.72     39.24 o 
  -1   5   2      197.88      169.72     31.03 o 
   0   5   2      272.39      428.46     71.50 o 
   1   5   2      248.70      304.57     60.27 o 
   2   5   2      541.13      545.48     38.55 o 
   3   5   2     1063.58      921.85     37.60 o 
   4   5   2       22.52      -11.02     18.11 o 
   5   5   2      115.16      151.06     28.42 o 
   6   5   2      622.47      638.61     63.69 o 
   7   5   2      282.66      286.45    145.05 o 
   8   5   2        0.09      -46.25     30.83 o 
   9   5   2       11.13      -20.64     45.97 o 
  10   5   2       36.50      -67.42     67.42 o 
  11   5   2        0.31       30.64     79.67 o 
  12   5   2      114.89       20.43     89.89 o 
  13   5   2      370.83      369.77    143.00 o 
 -13   6   2      101.53       71.50    126.66 o 
 -12   6   2       61.49       16.34     98.06 o 
 -11   6   2       11.20      -73.54     85.80 o 
 -10   6   2       68.36       -8.17     91.93 o 
  -9   6   2     1643.27     1805.93    163.43 o 
  -8   6   2      748.14     1031.67    155.26 o 
  -7   6   2     1886.88     1901.95    149.13 o 
  -6   6   2      294.79      488.25     54.78 o 
  -5   6   2        8.62       26.24     26.83 o 
  -4   6   2     4764.30     4961.57    137.93 o 
  -3   6   2     2028.50     1663.76     68.64 o 
  -2   6   2     5994.81     5299.28    183.86 o 
  -1   6   2     1830.06     2304.88     79.70 o 
   0   6   2     7158.29     6560.35    164.60 o 
   1   6   2      125.10       82.74     28.89 o 
   2   6   2     8504.90     8454.89    449.44 o 
   3   6   2     9534.43     9722.89    436.16 o 
   4   6   2    10412.68    10356.11    194.31 o 
   5   6   2     4050.69     3675.42     92.84 o 
   6   6   2     1088.69      957.95     59.67 o 
   7   6   2        1.19      -13.13     33.74 o 
   8   6   2      983.76      996.40     73.03 o 
   9   6   2      464.77      420.84    112.36 o 
  10   6   2     1823.32     1407.56    145.05 o 
  11   6   2      445.00      465.78    130.75 o 
  12   6   2      382.34      437.18    134.83 o 
  13   6   2       88.39      -10.21    112.36 o 
 -12   7   2      346.20      165.48    126.66 o 
 -11   7   2     1117.73     1677.23    234.93 o 
 -10   7   2      317.85      298.26    124.62 o 
  -9   7   2      112.32      298.26    116.45 o 
  -8   7   2      174.72      104.19     87.85 o 
  -7   7   2       24.05      -10.21     65.37 o 
  -6   7   2      468.51      283.96     89.89 o 
  -5   7   2        0.27      -39.69     26.46 o 
  -4   7   2       37.33       58.39     29.84 o 
  -3   7   2       16.49       37.02     43.92 o 
  -2   7   2        0.94      -33.53     22.36 o 
  -1   7   2      836.47      718.52     47.99 o 
   0   7   2      270.99      349.36    138.92 o 
   1   7   2     3353.90     3087.78    103.28 o 
   2   7   2     2424.74     2879.44    100.20 o 
   3   7   2      879.19      886.77     83.76 o 
   4   7   2     2031.59     1865.88     81.39 o 
   5   7   2     2897.68     2972.48     83.92 o 
   6   7   2     1247.20     1158.30     51.82 o 
   7   7   2      291.73      263.54     89.89 o 
   8   7   2       78.15       -8.17     67.42 o 
   9   7   2      146.73       81.72     79.67 o 
  10   7   2       48.93      -10.21     73.54 o 
  11   7   2      744.86      480.08    138.92 o 
  12   7   2       73.83      114.40    112.36 o 
  13   7   2        0.33     -140.96     93.97 o 
 -12   8   2       57.96       16.34    104.19 o 
 -11   8   2        0.54       14.30    100.10 o 
 -10   8   2        1.00      -51.07     77.63 o 
  -9   8   2      466.06      657.82    145.05 o 
  -8   8   2      982.47     1048.01    165.48 o 
  -7   8   2     1921.34     1730.34    151.18 o 
  -6   8   2     1318.47     1348.32    128.70 o 
  -5   8   2     1901.80     1617.98    134.83 o 
  -4   8   2     2557.08     2602.35     95.93 o 
  -3   8   2     1949.00     1871.29     79.48 o 
  -2   8   2     4134.59     3688.24    119.17 o 
  -1   8   2      558.42      547.83     61.29 o 
   0   8   2     1048.87      854.78     61.59 o 
   1   8   2     1386.62     1194.96     65.72 o 
   2   8   2     3864.61     3789.52    149.13 o 
   3   8   2     1242.04     1363.50     72.85 o 
   4   8   2     2663.81     2189.26     92.50 o 
   5   8   2      967.38      938.89     67.58 o 
   6   8   2       28.26       27.97     69.46 o 
   7   8   2     1353.37     1094.82     81.21 o 
   8   8   2      659.60      649.65    124.62 o 
   9   8   2      307.16      153.22     96.02 o 
  10   8   2      322.07      138.92     93.97 o 
  11   8   2      169.91      326.87    122.57 o 
  12   8   2      274.93      261.49    124.62 o 
 -11   9   2      546.46      494.38    159.35 o 
 -10   9   2      301.99      226.76    126.66 o 
  -9   9   2        0.44      -73.54     59.24 o 
  -8   9   2       85.47       36.77     81.72 o 
  -7   9   2        5.18      -26.56     69.46 o 
  -6   9   2      618.81      584.27    126.66 o 
  -5   9   2      777.98      835.55    138.92 o 
  -4   9   2     1650.32     1609.81    132.79 o 
  -3   9   2       18.30      -12.51     28.96 o 
  -2   9   2        0.27      -31.83     26.43 o 
  -1   9   2      108.71       53.85     34.73 o 
   0   9   2     1761.71     1893.75     86.35 o 
   1   9   2     2536.25     2370.45     99.64 o 
   2   9   2       56.88       -6.08     31.68 o 
   3   9   2      441.11      438.23     85.80 o 
   4   9   2     1441.04     1477.54    125.64 o 
   5   9   2     3964.44     3506.41    131.40 o 
   6   9   2      505.87      449.50     68.64 o 
   7   9   2       12.60      -59.24     65.37 o 
   8   9   2      215.10      316.65    112.36 o 
   9   9   2      136.92      -32.69     79.67 o 
  10   9   2       12.26      -38.82     81.72 o 
  11   9   2        8.59      -87.85     91.93 o 
  12   9   2       12.01      -65.37     77.63 o 
 -11  10   2      313.87      373.85    151.18 o 
 -10  10   2      338.76      341.17    138.92 o 
  -9  10   2      495.04      294.18    126.66 o 
  -8  10   2      203.76      200.21    110.32 o 
  -7  10   2      569.75      633.30    140.96 o 
  -6  10   2      861.31      962.21    157.30 o 
  -5  10   2      608.82      241.06    100.10 o 
  -4  10   2     1998.28     1777.33    147.09 o 
  -3  10   2       27.11       26.56     65.37 o 
  -2  10   2       97.92      107.86     41.72 o 
  -1  10   2        1.28      -29.40     32.85 o 
   0  10   2      352.78      263.02     53.81 o 
   1  10   2     2367.53     2521.00    175.69 o 
   2  10   2     2323.11     1674.05     87.32 o 
   3  10   2     3904.61     4001.54    143.60 o 
   4  10   2     1928.69     1615.79     89.89 o 
   5  10   2     1874.62     1594.38     91.24 o 
   6  10   2      361.07      449.52     70.97 o 
   7  10   2     1309.93     1242.09    175.69 o 
   8  10   2       68.78      -53.12     71.50 o 
   9  10   2      527.38      490.30    134.83 o 
  10  10   2      790.99      549.54    149.13 o 
  11  10   2       71.71      -42.90     87.85 o 
 -10  11   2      638.27      637.39    175.69 o 
  -9  11   2      804.33      994.90    187.95 o 
  -8  11   2      592.39      690.50    145.05 o 
  -7  11   2      108.74        8.17     87.85 o 
  -6  11   2      424.69       96.02     87.85 o 
  -5  11   2       85.45      -12.26     73.54 o 
  -4  11   2        8.22      -34.73     67.42 o 
  -3  11   2       51.16      -36.77     65.37 o 
  -2  11   2      207.64      179.09     55.16 o 
  -1  11   2       57.82       81.97     53.12 o 
   0  11   2      222.86      223.23     53.47 o 
   1  11   2        0.54       -2.83     40.25 o 
   2  11   2      245.26      295.97     66.39 o 
   3  11   2      148.65       81.72     49.11 o 
   4  11   2      280.47      283.76     65.70 o 
   5  11   2        2.01      -16.31     38.68 o 
   6  11   2        6.12      -14.30     61.29 o 
   7  11   2      400.44      478.04    118.49 o 
   8  11   2        5.44        8.17     69.46 o 
   9  11   2       92.29      118.49     98.06 o 
  10  11   2        9.11        6.13     83.76 o 
  11  11   2       32.38      -26.56     93.97 o 
  -9  12   2      310.45      324.82    147.09 o 
  -8  12   2        3.83     -106.23     77.63 o 
  -7  12   2       30.55       81.72     93.97 o 
  -6  12   2      220.51      187.95    102.15 o 
  -5  12   2      228.09      140.96     87.85 o 
  -4  12   2     1698.26     1803.89    157.30 o 
  -3  12   2     1675.94     1407.56    145.05 o 
  -2  12   2      754.70      907.05    151.18 o 
  -1  12   2      109.51       99.01     65.37 o 
   0  12   2     1711.33     1606.52    114.40 o 
   1  12   2     2679.04     2607.74    120.10 o 
   2  12   2     2896.86     2931.63    130.73 o 
   3  12   2     3599.41     3766.27    160.37 o 
   4  12   2      749.72      776.22     93.76 o 
   5  12   2      343.61      339.82     72.85 o 
   6  12   2       96.36       46.99     71.50 o 
   7  12   2      132.94      136.87    106.23 o 
   8  12   2      303.26      145.05    108.27 o 
   9  12   2       40.43      -65.37     89.89 o 
  10  12   2      180.05      204.29    124.62 o 
  -9  13   2      105.14       18.39    110.32 o 
  -8  13   2      308.38      257.41    128.70 o 
  -7  13   2       15.49      -44.94     73.54 o 
  -6  13   2        0.97      -34.73     73.54 o 
  -5  13   2      201.00      110.32     98.06 o 
  -4  13   2      553.52      639.43    145.05 o 
  -3  13   2        8.39       71.50     89.89 o 
  -2  13   2       19.15      -36.77     75.59 o 
  -1  13   2      100.56      126.66     87.85 o 
   0  13   2      667.12      680.76     88.83 o 
   1  13   2      990.34     1343.65    117.19 o 
   2  13   2        1.47      -66.19     44.13 o 
   3  13   2       41.68      -26.91     50.50 o 
   4  13   2       25.42        0.23     83.76 o 
   5  13   2       29.61      -75.59     65.37 o 
   6  13   2      101.23      -14.30     81.72 o 
   7  13   2        1.43      -28.60     79.67 o 
   8  13   2       16.74      -18.39     93.97 o 
   9  13   2      159.36      232.89    124.62 o 
  -8  14   2      218.02      138.92    132.79 o 
  -7  14   2      641.53      786.52    181.82 o 
  -6  14   2      332.88      202.25    118.49 o 
  -5  14   2      183.31      187.95    114.40 o 
  -4  14   2      771.84      643.52    153.22 o 
  -3  14   2      538.67      580.19    145.05 o 
  -2  14   2      992.32     1270.69    181.82 o 
  -1  14   2      112.07       91.93     87.85 o 
   0  14   2       65.25       16.34     79.67 o 
   1  14   2      319.41      288.52     98.06 o 
   2  14   2      431.09      460.78    104.19 o 
   3  14   2      452.91      420.49     86.10 o 
   4  14   2      289.87      339.12    106.23 o 
   5  14   2      128.61      140.96    100.10 o 
   6  14   2       18.63     -112.36     79.67 o 
   7  14   2      111.00      192.03     98.06 o 
   8  14   2      272.96      318.69    138.92 o 
  -6  15   2      343.66      463.74    161.39 o 
  -5  15   2       37.89     -137.90     91.93 o 
  -4  15   2        0.30       40.86    104.19 o 
  -3  15   2        0.32      -44.94     85.80 o 
  -2  15   2      193.42       44.94     93.97 o 
  -1  15   2      582.44      682.33    153.22 o 
   0  15   2      560.45      418.80    128.70 o 
   1  15   2      495.33      508.68    140.96 o 
   2  15   2       54.18       19.18     57.35 o 
   3  15   2      319.87      212.42     90.91 o 
   4  15   2      558.25      633.30    149.13 o 
   5  15   2       32.17       22.47     96.02 o 
   6  15   2        7.46      -81.72     89.89 o 
   7  15   2        1.31       24.51    102.15 o 
  -5  16   2      200.49      114.40    120.53 o 
  -4  16   2       74.17       26.56     89.89 o 
  -3  16   2       16.67       59.24    100.10 o 
  -2  16   2       72.36        0.00     93.97 o 
  -1  16   2       69.00       93.97    108.27 o 
   0  16   2      229.71      183.86    118.49 o 
   1  16   2      232.30      102.15    108.27 o 
   2  16   2      385.70      353.42    130.75 o 
   3  16   2      415.30      422.88    130.75 o 
   4  16   2      501.91      533.20    140.96 o 
   5  16   2      573.50      808.99    169.56 o 
   6  16   2      237.67      147.09    120.53 o 
  -2  17   2        0.51     -110.32     96.02 o 
  -1  17   2       16.76       63.33    108.27 o 
   0  17   2        5.47       12.26    106.23 o 
   1  17   2       24.95       -4.09     96.02 o 
  -3 -17   3      154.85      134.83    122.57 o 
  -2 -17   3       76.63       24.51    108.27 o 
  -1 -17   3       48.32      -42.90     96.02 o 
   0 -17   3      460.01      324.82    138.92 o 
   1 -17   3      661.93      935.65    194.08 o 
   2 -17   3      497.05      619.00    177.73 o 
  -5 -16   3       16.07       71.67     78.48 o 
  -4 -16   3       20.14      -89.78     59.85 o 
  -3 -16   3      103.02       36.77    104.19 o 
  -2 -16   3       15.99      -65.37     85.80 o 
  -1 -16   3       50.89     -108.27     87.85 o 
   0 -16   3        7.08       32.69    104.19 o 
   1 -16   3       38.61       77.63    116.45 o 
   2 -16   3      130.71       -2.04    108.27 o 
   3 -16   3       10.32      -40.86    106.23 o 
   4 -16   3      132.36      134.83    130.75 o 
   5 -16   3      260.06      165.48    130.75 o 
  -7 -15   3      269.54      261.49    130.75 o 
  -6 -15   3      425.76      566.01    178.75 o 
  -5 -15   3     1548.59     1590.08    130.89 o 
  -4 -15   3      853.41     1185.03    127.84 o 
  -3 -15   3      178.68      124.73     65.62 o 
  -2 -15   3        1.00      -89.89     79.67 o 
  -1 -15   3        9.72        2.04     93.97 o 
   0 -15   3      226.68      361.59    134.83 o 
   1 -15   3      753.98      698.68    145.05 o 
   2 -15   3      986.75     1481.11    202.25 o 
   3 -15   3       53.55      120.53    114.40 o 
   4 -15   3       35.40      -42.90     83.76 o 
   5 -15   3       16.92      128.70    116.45 o 
   6 -15   3      112.94       36.77    102.15 o 
  -8 -14   3       58.08        8.17    106.23 o 
  -7 -14   3      226.32      282.92    117.47 o 
  -6 -14   3        0.40      -54.81     63.12 o 
  -5 -14   3        3.32      -32.30     60.47 o 
  -4 -14   3        0.86      -35.33     51.14 o 
  -3 -14   3       65.37       58.77     60.87 o 
  -2 -14   3        7.30      -69.08     46.05 o 
  -1 -14   3        0.33       20.43     89.89 o 
   0 -14   3      225.83      200.21    110.32 o 
   1 -14   3      214.83      192.03    110.32 o 
   2 -14   3      218.74      259.45    116.45 o 
   3 -14   3      120.03      136.87    112.36 o 
   4 -14   3      197.99      349.34    128.70 o 
   5 -14   3       89.29       75.59     98.06 o 
   6 -14   3      386.94      234.93    124.62 o 
   7 -14   3       86.87       30.64    112.36 o 
   8 -14   3      115.77      279.88    140.96 o 
  -9 -13   3      412.87      457.61    130.75 o 
  -8 -13   3      163.54      194.50     82.30 o 
  -7 -13   3      424.19      427.16    132.79 o 
  -6 -13   3      197.23       91.95     77.63 o 
  -5 -13   3      222.83      253.34     73.50 o 
  -4 -13   3       13.66      -20.68     46.80 o 
  -3 -13   3      421.03      417.19     78.72 o 
  -2 -13   3       47.74       40.36     52.00 o 
  -1 -13   3       12.12      -69.08     46.05 o 
   0 -13   3       85.83       91.93     79.67 o 
   1 -13   3       95.55      171.60     85.80 o 
   2 -13   3     1556.37     1803.89    171.60 o 
   3 -13   3      581.05      441.27    126.66 o 
   4 -13   3     1434.99     1297.25    192.03 o 
   5 -13   3      688.72      633.30    145.05 o 
   6 -13   3       74.03       26.56     77.63 o 
   7 -13   3      105.14       12.26    100.10 o 
   8 -13   3       55.34      -96.02     96.02 o 
   9 -13   3      160.38       18.39    122.57 o 
 -10 -12   3       30.38     -100.10     98.06 o 
  -9 -12   3      331.81      453.53    147.09 o 
  -8 -12   3      133.94       91.77     62.53 o 
  -7 -12   3      231.52      234.20    126.66 o 
  -6 -12   3        0.02       33.54     51.46 o 
  -5 -12   3       46.62       86.12     55.16 o 
  -4 -12   3      236.55      285.92     69.78 o 
  -3 -12   3     1093.94     1368.86    120.61 o 
  -2 -12   3      168.22      114.71     57.57 o 
  -1 -12   3      145.51      125.39     57.35 o 
   0 -12   3      294.27      167.52     85.80 o 
   1 -12   3       37.83     -101.12     67.42 o 
   2 -12   3      294.39      424.93    126.66 o 
   3 -12   3      517.47      641.47    140.96 o 
   4 -12   3        4.98      -40.86     67.42 o 
   5 -12   3      158.79      149.13     98.06 o 
   6 -12   3      158.80       81.72     91.93 o 
   7 -12   3       51.39      -57.20     83.76 o 
   8 -12   3      300.49      243.11    122.57 o 
   9 -12   3      265.89      177.73    126.66 o 
  10 -12   3       73.38       -4.09    102.15 o 
 -11 -11   3        0.63      -61.29     87.85 o 
 -10 -11   3        5.40     -119.51     79.67 o 
  -9 -11   3       13.37     -119.51     79.67 o 
  -8 -11   3      161.49       71.90     62.83 o 
  -7 -11   3      746.44      987.98    136.87 o 
  -6 -11   3      239.78      146.08     59.87 o 
  -5 -11   3     1576.93     1860.23    107.55 o 
  -4 -11   3      639.06      513.82     78.64 o 
  -3 -11   3     1044.34     1096.72     80.74 o 
  -2 -11   3      432.83      463.60    106.23 o 
  -1 -11   3      859.22      951.55    108.27 o 
   0 -11   3     3167.30     3050.32    122.20 o 
   1 -11   3      511.87      717.06    138.92 o 
   2 -11   3     6058.03     5867.24    288.05 o 
   3 -11   3     3084.57     2913.19    198.16 o 
   5 -11   3      150.17      151.18     89.89 o 
   6 -11   3      730.69      796.73    153.22 o 
   7 -11   3      151.91      267.62    112.36 o 
   8 -11   3        7.71      -14.30     79.67 o 
   9 -11   3       41.89      -34.73     93.97 o 
  10 -11   3       10.71      -22.47    102.15 o 
 -11 -10   3      152.20      163.43    126.66 o 
 -10 -10   3       11.27       67.42    102.15 o 
  -9 -10   3       96.78        8.17     91.93 o 
  -8 -10   3       45.80       53.12     59.23 o 
  -7 -10   3      291.72      217.91     70.19 o 
  -6 -10   3       72.44       28.57     53.47 o 
  -5 -10   3      126.95      177.92     54.93 o 
  -4 -10   3       74.43       -1.62     53.12 o 
  -3 -10   3      610.49      483.76     82.74 o 
  -2 -10   3        4.71      -29.74     35.77 o 
  -1 -10   3       30.39      -21.70     40.86 o 
   0 -10   3     1662.85     1622.72     85.38 o 
   1 -10   3      776.54      887.25     77.54 o 
   2 -10   3        6.38      -55.16     57.20 o 
   3 -10   3       32.69      110.32     75.59 o 
   4 -10   3     2152.97     1814.10    147.09 o 
   5 -10   3      978.32      937.70    155.26 o 
   6 -10   3      164.69      140.96     91.93 o 
   7 -10   3        0.53      -61.29     69.46 o 
   8 -10   3      130.72      126.66    100.10 o 
   9 -10   3      614.47      486.21    136.87 o 
  10 -10   3      405.92      394.28    130.75 o 
  11 -10   3      163.52       30.64    104.19 o 
 -12  -9   3      117.38      134.83    130.75 o 
 -11  -9   3      169.85       42.90     96.02 o 
 -10  -9   3       70.97       26.56     93.97 o 
  -9  -9   3      163.28      128.70    102.15 o 
  -8  -9   3      875.62     1030.82    255.36 o 
  -7  -9   3     2807.60     3158.88    143.60 o 
  -6  -9   3     2650.32     2463.88    121.75 o 
  -5  -9   3     4713.06     5147.04    178.36 o 
  -4  -9   3      147.54       51.21     43.90 o 
  -3  -9   3      516.09      659.87     73.50 o 
  -2  -9   3     1238.12     1028.43     96.02 o 
  -1  -9   3     1072.97     1120.05     70.08 o 
   0  -9   3     1934.46     1741.63     82.85 o 
   1  -9   3     3740.34     4025.62    129.59 o 
   2  -9   3      699.23      697.07     52.80 o 
   3  -9   3       17.25      -10.21     49.03 o 
   4  -9   3     2340.55     2422.89    169.56 o 
   5  -9   3      470.24      326.87    102.15 o 
   6  -9   3     3076.62     2641.48    185.90 o 
   7  -9   3     1358.65     1577.13    143.00 o 
   8  -9   3      173.32      200.21     85.80 o 
   9  -9   3       77.04      165.48     93.97 o 
  10  -9   3        6.02      -38.82     81.72 o 
  11  -9   3       65.49       16.34     96.02 o 
  12  -9   3      340.27      625.13    163.43 o 
 -12  -8   3       48.09      165.48    124.62 o 
 -11  -8   3        1.11      -22.47    104.19 o 
 -10  -8   3      125.36       30.64    100.10 o 
  -9  -8   3       24.12     -110.32     73.54 o 
  -8  -8   3       64.00      -40.86     77.63 o 
  -7  -8   3     1335.78     1272.21     98.59 o 
  -6  -8   3     1066.75     1220.68     95.21 o 
  -5  -8   3      158.97      264.48     58.75 o 
  -4  -8   3      102.64       85.91     42.45 o 
  -3  -8   3      643.44      905.83     97.04 o 
  -2  -8   3      898.60     1044.40     64.96 o 
  -1  -8   3       45.78       29.31     32.39 o 
   0  -8   3      623.07      613.53     63.30 o 
   1  -8   3      271.70      343.75     46.47 o 
   2  -8   3       38.34       57.11     31.24 o 
   3  -8   3       42.03       20.43     44.94 o 
   4  -8   3      260.80      169.56     67.42 o 
   5  -8   3       58.71       49.03     65.37 o 
   6  -8   3      765.75      555.67    114.40 o 
   7  -8   3      276.39      314.61    102.15 o 
   8  -8   3      435.12      351.38    102.15 o 
   9  -8   3       29.62      -16.34     69.46 o 
  10  -8   3      128.51      179.78    104.19 o 
  11  -8   3        0.63      -67.42     85.80 o 
  12  -8   3        1.08       28.60    104.19 o 
 -12  -7   3      248.07      189.99    134.83 o 
 -11  -7   3      284.13      367.72    128.70 o 
 -10  -7   3      256.75      288.05    114.40 o 
  -9  -7   3       66.61        8.17     79.67 o 
  -8  -7   3       66.23      -51.07     69.46 o 
  -7  -7   3     1405.78     1293.49     94.02 o 
  -6  -7   3     1676.68     1760.02     95.86 o 
  -5  -7   3     3454.51     3467.84    226.76 o 
  -4  -7   3     1713.42     1613.27    115.42 o 
  -3  -7   3      369.99      358.98    119.51 o 
  -2  -7   3     1161.66     1427.53     72.18 o 
  -1  -7   3      798.53      605.64     50.99 o 
   0  -7   3     3531.43     3480.73    112.24 o 
   1  -7   3    16623.15    16575.03    352.42 o 
   2  -7   3    15331.18    16474.79    347.26 o 
   3  -7   3     1710.41     1648.63    120.53 o 
   4  -7   3     4311.14     4073.56    204.29 o 
   5  -7   3      857.03     1033.71    102.15 o 
   6  -7   3     2406.50     2314.62    157.30 o 
   7  -7   3     2513.17     2408.59    167.52 o 
   8  -7   3      413.54      377.94    106.23 o 
   9  -7   3      256.22      253.32     96.02 o 
  10  -7   3        0.41      -61.29     73.54 o 
  11  -7   3        7.17      -69.46     77.63 o 
  12  -7   3       61.37       12.26     96.02 o 
 -13  -6   3        5.99      -53.12    102.15 o 
 -12  -6   3       42.86      -61.29    104.19 o 
 -11  -6   3       12.84      -75.59     85.80 o 
 -10  -6   3      209.78      204.29     96.02 o 
  -9  -6   3     2597.96     2868.25    206.33 o 
  -8  -6   3     2326.53     1873.35    159.35 o 
  -7  -6   3      868.21      915.22    143.00 o 
  -6  -6   3       39.25       -2.04     33.22 o 
  -5  -6   3       14.84      -40.49     26.99 o 
  -4  -6   3      254.36      220.07     43.26 o 
  -3  -6   3      593.49      520.18     59.94 o 
  -2  -6   3      744.90      830.77     50.50 o 
  -1  -6   3       71.57       35.13     25.88 o 
   0  -6   3      854.99      581.95     59.24 o 
   1  -6   3     5113.51     4479.59    121.69 o 
   2  -6   3       69.58       46.20     24.95 o 
   3  -6   3     3685.13     3859.06    185.90 o 
   4  -6   3       13.26      124.62     57.20 o 
   5  -6   3      864.40      741.58    106.23 o 
   6  -6   3      133.35       73.54     51.07 o 
   7  -6   3     1497.47     1642.50    132.79 o 
   8  -6   3      682.01      815.12    134.83 o 
   9  -6   3       91.30      145.05     89.89 o 
  10  -6   3      124.27      100.10     89.89 o 
  11  -6   3       64.05        6.13     79.67 o 
  12  -6   3       45.86       -8.17     91.93 o 
  13  -6   3      462.78      896.84    185.90 o 
 -13  -5   3      212.58       73.54    116.45 o 
 -12  -5   3      109.67       63.33    112.36 o 
 -11  -5   3       10.19      -40.86     83.76 o 
 -10  -5   3      323.53      292.14    108.27 o 
  -9  -5   3      205.46      159.35     96.02 o 
  -8  -5   3      285.92      300.31     98.06 o 
  -7  -5   3      733.86      410.62    100.10 o 
  -6  -5   3     1564.43     1821.90     72.70 o 
  -5  -5   3     5747.47     4998.22    111.68 o 
  -4  -5   3     2053.51     1999.59     86.64 o 
  -3  -5   3     2111.23     1709.28    122.57 o 
  -2  -5   3     7922.73     8635.49    250.26 o 
  -1  -5   3     8559.05     9123.38    212.22 o 
   0  -5   3     3554.92     3845.89    107.88 o 
   1  -5   3     2293.12     2247.47    104.19 o 
   2  -5   3     2104.21     2022.48    116.45 o 
   3  -5   3      880.02      655.77     69.46 o 
   4  -5   3     6332.19     5074.59    212.46 o 
   5  -5   3     5155.46     5472.96    232.89 o 
   6  -5   3     1276.55     1101.13     98.06 o 
   7  -5   3     1317.45     1323.81    114.40 o 
   8  -5   3      415.04      410.62    102.15 o 
   9  -5   3      508.75      751.79    130.75 o 
  10  -5   3      247.67      212.46     96.02 o 
  11  -5   3      302.41      273.75    114.40 o 
  12  -5   3      620.86      608.79    151.18 o 
  13  -5   3      687.18     1015.33    194.08 o 
 -13  -4   3       70.13      161.39    122.57 o 
 -12  -4   3        1.05     -104.19     87.85 o 
 -11  -4   3        1.38      -22.47     81.72 o 
 -10  -4   3       11.02       -6.13     63.33 o 
  -9  -4   3     1785.72     1501.54    143.00 o 
  -8  -4   3      220.95       83.76     67.42 o 
  -7  -4   3       47.00      -20.43     55.16 o 
  -6  -4   3       36.15      104.19     65.37 o 
  -5  -4   3      708.72      774.31     68.93 o 
  -4  -4   3      560.07      640.01     51.05 o 
  -3  -4   3      556.35      492.98     50.50 o 
  -2  -4   3     5739.63     5860.55    249.23 o 
  -1  -4   3     6864.30     6258.63    153.72 o 
   0  -4   3     7935.15     7121.52    164.20 o 
   1  -4   3      390.01      514.38     29.84 o 
   2  -4   3     3921.34     4473.97    177.73 o 
   3  -4   3     3110.74     3090.92    145.05 o 
   4  -4   3     1419.80     1587.34    102.15 o 
   5  -4   3      259.84      463.74     81.72 o 
   6  -4   3     1271.18     1186.46     34.81 o 
   7  -4   3     3514.57     3673.15    187.95 o 
   8  -4   3     6089.97     5728.32    257.41 o 
   9  -4   3      972.55      980.60    138.92 o 
  10  -4   3      102.26      -10.21     67.42 o 
  11  -4   3       71.65       77.63     83.76 o 
  12  -4   3        4.06      -77.63     75.59 o 
 -13  -3   3       45.57       54.93    155.29 o 
 -12  -3   3        9.87      -73.54     85.80 o 
 -11  -3   3      194.42      200.21    104.19 o 
 -10  -3   3        4.53      -42.90     75.59 o 
  -9  -3   3      566.48      563.84    122.57 o 
  -8  -3   3     4456.61     4073.56    222.68 o 
  -7  -3   3     5953.77     6022.50    271.71 o 
  -6  -3   3     4220.79     4087.86    204.29 o 
  -5  -3   3    11454.32    12731.41    429.01 o 
  -4  -3   3     2599.30     3100.19    104.66 o 
  -3  -3   3      359.37      233.65     35.37 o 
  -2  -3   3     2667.26     2610.29     83.75 o 
  -1  -3   3     6273.05     6298.27    148.71 o 
   0  -3   3      251.10      288.90     17.86 o 
   1  -3   3     1530.58     1090.49     33.61 o 
   2  -3   3     1337.19     1597.56     87.85 o 
   3  -3   3    10171.44    11082.78    347.29 o 
   4  -3   3     9743.84     9626.19    318.69 o 
   5  -3   3    14361.98    16536.62    483.15 o 
   6  -3   3     6001.23     6501.57    159.98 o 
   7  -3   3     1337.97     1049.95     76.61 o 
   8  -3   3      618.93      866.19    116.45 o 
   9  -3   3      464.39      608.79    108.27 o 
  10  -3   3     1349.31     1470.89    169.56 o 
  11  -3   3      719.12      725.23    136.87 o 
  12  -3   3      273.08      292.14    112.36 o 
 -13  -2   3        3.88       -1.78    106.40 o 
 -12  -2   3       81.15      -72.17     87.80 o 
 -10  -2   3       34.65      -57.20     73.54 o 
  -9  -2   3     1036.91      915.22    145.05 o 
  -8  -2   3      575.61      551.59    114.40 o 
  -7  -2   3      124.75      -28.60     53.12 o 
  -6  -2   3      454.22      324.82     77.63 o 
  -5  -2   3      253.20      271.71     59.24 o 
  -4  -2   3       87.35       63.33     34.73 o 
  -3  -2   3        2.71       -1.02     15.89 o 
  -2  -2   3       16.12       -7.00     15.12 o 
  -1  -2   3      534.52      418.80     36.77 o 
   0  -2   3     2977.09     2466.67     44.84 o 
   1  -2   3     2650.98     2481.28     70.05 o 
   2  -2   3     2687.92     2798.79    114.40 o 
   3  -2   3     2119.19     2281.93    102.15 o 
   4  -2   3      454.77      526.10     29.42 o 
   5  -2   3       28.25      118.90     72.52 o 
   6  -2   3     5394.00     5589.38    185.90 o 
   7  -2   3      429.83      487.87     96.02 o 
   8  -2   3       51.36        7.08     32.29 o 
   9  -2   3      301.74      386.11     89.89 o 
  10  -2   3       13.46       38.82     61.29 o 
  11  -2   3        8.68       40.86     75.59 o 
  14  -2   3        0.90       49.03    132.79 o 
 -12  -1   3      567.77     1032.23    135.21 o 
 -11  -1   3      336.12      423.27     92.76 o 
 -10  -1   3      182.21      288.48     75.08 o 
  -8  -1   3     4414.76     4794.71    234.93 o 
  -7  -1   3     7451.50     9556.73    355.47 o 
  -6  -1   3     1019.35      639.43     91.93 o 
  -5  -1   3     2844.12     2518.91    132.79 o 
  -4  -1   3      312.45      341.17     57.20 o 
  -2  -1   3       17.38      -10.90     10.76 o 
  -1  -1   3     2530.40     3098.22     63.53 o 
   0  -1   3     1052.52     1045.05     31.03 o 
   1  -1   3     2479.00     2789.52     66.23 o 
   2  -1   3     3632.57     3680.73     72.95 o 
   3  -1   3    10327.03    11637.51    316.65 o 
   4  -1   3    10186.44    10748.46    225.23 o 
   5  -1   3    11140.84    11221.24    242.57 o 
   6  -1   3    19959.29    22856.62    462.15 o 
   7  -1   3      908.87      748.35     50.31 o 
   8  -1   3      178.87      143.71     39.71 o 
   9  -1   3      200.23      189.40     91.93 o 
  10  -1   3       46.79      -18.39     63.33 o 
  11  -1   3     1042.21     1029.63    149.13 o 
  13  -1   3      524.72      298.26    132.79 o 
  14  -1   3      192.26      122.57    122.57 o 
 -12   0   3      100.79       24.75     68.51 o 
 -11   0   3     1493.91     1732.94    160.37 o 
 -10   0   3     2062.33     1597.24    106.23 o 
  -9   0   3     2670.14     2627.03    136.87 o 
  -8   0   3      143.27       88.53     43.05 o 
  -7   0   3      479.07      824.09    107.25 o 
  -6   0   3      114.26      172.33     43.92 o 
  -5   0   3       91.77       81.77     39.84 o 
  -4   0   3        1.04      -27.02     18.01 o 
  -3   0   3    15167.15    13513.27    268.98 o 
  -2   0   3     3156.06     2768.14    110.32 o 
  -1   0   3     6090.79     6091.96    189.99 o 
   0   0   3      122.93       34.27      8.99 o 
   1   0   3      562.30      325.22     20.43 o 
   2   0   3    17314.85    18710.07    362.51 o 
   3   0   3     1988.25     2601.83     61.83 o 
   4   0   3     1877.39     1771.36    121.86 o 
   5   0   3     2890.66     2691.20     71.72 o 
   6   0   3     4596.93     4986.50    136.46 o 
   7   0   3       36.48       -9.69     25.25 o 
   8   0   3        0.64      -38.82     30.23 o 
   9   0   3       90.37      107.27     42.60 o 
  10   0   3      312.68      348.71     57.31 o 
  11   0   3      228.77      157.30     93.97 o 
  12   0   3      426.38      516.86    134.83 o 
  13   0   3      410.74      416.75    145.05 o 
  14   0   3       94.54      114.40    134.83 o 
 -13   1   3      111.06       89.89    136.87 o 
 -11   1   3        0.46      -54.34     46.14 o 
 -10   1   3      202.57      112.63     54.38 o 
  -9   1   3       20.38      -53.52     36.03 o 
  -8   1   3     1773.84     1848.92     87.17 o 
  -7   1   3     4166.10     3951.42    125.28 o 
  -6   1   3     1031.49     1065.75     56.72 o 
  -5   1   3     7713.71     6820.43    164.00 o 
  -4   1   3     3155.81     5491.34    198.16 o 
  -3   1   3    30742.06    30845.89    833.51 o 
  -2   1   3     1637.13     1842.70     83.76 o 
  -1   1   3     2747.08     2710.94    102.15 o 
   0   1   3     3765.67     3724.16     89.56 o 
   1   1   3       11.74        3.48     12.22 o 
   2   1   3   203023.75   204290.97   5197.16 o 
   3   1   3     5693.35     7434.63    284.99 o 
   4   1   3    11112.44    12768.92    274.42 o 
   5   1   3     1478.28     1420.40     64.17 o 
   6   1   3     1719.23     1696.37     77.19 o 
   7   1   3      924.74      923.63     61.08 o 
   8   1   3      284.38      263.27     39.79 o 
   9   1   3     1026.90      903.85     63.44 o 
  10   1   3       31.36        0.41     44.20 o 
  11   1   3      679.14      834.13    187.95 o 
  12   1   3      435.51      578.14    140.96 o 
  13   1   3      205.57      100.10    106.23 o 
  14   1   3      395.17      639.43    173.65 o 
 -13   2   3       17.36     -100.10    112.36 o 
 -12   2   3      171.90      439.23    153.22 o 
 -11   2   3      445.63      710.93    161.39 o 
 -10   2   3       71.12        2.04     63.33 o 
  -9   2   3     1576.48     2196.13    140.96 o 
  -8   2   3      198.61       87.85     53.12 o 
  -7   2   3      115.17       69.46     49.03 o 
  -6   2   3     1143.89     1174.67     87.85 o 
  -5   2   3     2250.12     1922.38    104.19 o 
  -4   2   3       62.55       12.26     28.60 o 
  -3   2   3      879.30      633.30     49.03 o 
  -2   2   3        2.58       16.34     22.47 o 
  -1   2   3      644.94      531.16     40.86 o 
   0   2   3      440.07      345.81     20.61 o 
   1   2   3       25.27       16.05     15.12 o 
   2   2   3    23105.05    25310.58    486.79 o 
   3   2   3     2084.39     2316.66     74.38 o 
   4   2   3     2502.46     3138.41     97.44 o 
   5   2   3     3567.36     3599.33    115.42 o 
   6   2   3     1808.77     1624.12     75.12 o 
   7   2   3      578.93      621.02     69.16 o 
   8   2   3     1413.23     1160.03    144.03 o 
   9   2   3       61.66       25.02     49.03 o 
  10   2   3       65.53      -46.89     43.90 o 
  11   2   3        9.86      -34.45     63.33 o 
  12   2   3      308.62      340.26     81.38 o 
  13   2   3      250.30      283.96    120.53 o 
 -13   3   3      104.72       28.60    120.53 o 
 -12   3   3        0.31       12.26    102.15 o 
 -11   3   3      166.53      224.72    110.32 o 
 -10   3   3     2158.76     2353.43    189.99 o 
  -9   3   3      854.44      870.16     91.30 o 
  -8   3   3     1060.18     1310.54    104.19 o 
  -7   3   3     3794.76     3505.63    161.39 o 
  -6   3   3     3632.60     4561.82    185.90 o 
  -5   3   3    23072.66    21240.13    604.70 o 
  -4   3   3     4632.93     5301.35    189.99 o 
  -3   3   3    15521.96    14523.78    305.75 o 
  -2   3   3     4156.29     3733.31    100.84 o 
  -1   3   3     1395.92      932.44     41.15 o 
   0   3   3    37583.16    49350.55   1540.35 o 
   1   3   3      755.94     1061.47     33.91 o 
   2   3   3      932.12      985.98     44.50 o 
   3   3   3     3534.64     3877.61     80.72 o 
   4   3   3     6649.58     6687.33    167.40 o 
   5   3   3     2549.79     2153.80     83.45 o 
   6   3   3     3380.82     3292.97    114.01 o 
   7   3   3      549.22      772.14    220.63 o 
   8   3   3      917.41     1021.62     91.65 o 
   9   3   3     1784.78     1586.06     90.07 o 
  10   3   3      191.64      172.84     61.91 o 
  11   3   3      213.26      241.33     72.94 o 
  12   3   3      105.76       48.06     65.43 o 
  13   3   3      408.98      533.20    140.96 o 
 -13   4   3        2.28       -8.17    112.36 o 
 -12   4   3      108.21       32.69     96.02 o 
 -11   4   3       12.17       26.56     93.97 o 
 -10   4   3      336.23      267.62    104.19 o 
  -9   4   3     1581.33     1861.09    161.39 o 
  -8   4   3      224.53      198.54     51.05 o 
  -7   4   3     2551.04     2352.92    116.45 o 
  -6   4   3     1700.90     1758.00     93.97 o 
  -5   4   3       33.18      -14.52     26.00 o 
  -4   4   3      638.71     1017.89    134.83 o 
  -3   4   3      987.47      775.48     44.16 o 
  -2   4   3     6616.64     6756.01    162.76 o 
  -1   4   3       16.38      -13.19     15.69 o 
   0   4   3      232.06      245.82     29.59 o 
   1   4   3      264.58      392.39     29.07 o 
   2   4   3      111.18      172.93     21.56 o 
   3   4   3      196.38      204.63     30.74 o 
   4   4   3      727.44      926.62     51.32 o 
   5   4   3       88.82       30.69     30.83 o 
   6   4   3     2952.50     2539.55     99.17 o 
   7   4   3      978.45     1140.03     68.22 o 
   8   4   3        0.36      -49.84     33.22 o 
   9   4   3      183.99      211.50     58.49 o 
  10   4   3      115.54       27.58     52.00 o 
  11   4   3        8.87      -23.01     46.93 o 
  12   4   3       12.36      -65.37     87.85 o 
  13   4   3       48.78      -12.26     96.02 o 
 -13   5   3        3.45        0.00    114.40 o 
 -12   5   3        4.38        2.04    102.15 o 
 -11   5   3       33.80      116.45    102.15 o 
 -10   5   3      621.77      800.82    163.43 o 
  -9   5   3     2790.07     2755.89    202.25 o 
  -8   5   3     1482.42     1199.19    122.57 o 
  -7   5   3     1517.59     1247.42    109.30 o 
  -6   5   3     1185.20     1180.67    105.21 o 
  -5   5   3      277.80      261.50     43.62 o 
  -4   5   3      185.05      270.06     50.05 o 
  -3   5   3     8734.52     8445.72    201.25 o 
  -2   5   3        2.43       -0.82     18.01 o 
  -1   5   3     7877.66     6935.75    166.73 o 
   0   5   3      113.83       21.79     19.46 o 
   1   5   3     4792.62     4449.17    119.66 o 
   2   5   3      868.55      772.43     41.72 o 
   3   5   3    13459.56    14254.28    244.79 o 
   4   5   3    14544.10    16824.00    286.98 o 
   5   5   3     2634.74     2610.97     89.11 o 
   6   5   3     4016.59     4078.90    132.63 o 
   7   5   3      229.76      182.93     91.93 o 
   8   5   3       63.34       34.77     41.15 o 
   9   5   3      469.38      429.79     80.69 o 
  10   5   3      259.59      323.96    148.11 o 
  11   5   3      549.09      629.22    136.87 o 
  12   5   3       50.61       12.26     87.85 o 
  13   5   3       56.47       34.73    100.10 o 
 -12   6   3      411.35      431.05    163.43 o 
 -11   6   3      451.33      473.96    149.13 o 
 -10   6   3      199.02      273.75    114.40 o 
  -9   6   3      937.75      927.48    163.43 o 
  -8   6   3      746.58      700.72    138.92 o 
  -7   6   3     1657.94     1558.74    134.83 o 
  -6   6   3      224.90      231.57     47.24 o 
  -5   6   3      326.85      382.18     51.53 o 
  -4   6   3       91.99       94.87     33.86 o 
  -3   6   3     2489.78     2287.90     85.22 o 
  -2   6   3        7.95        6.72     22.36 o 
  -1   6   3      336.88      275.63     40.45 o 
   0   6   3      737.73      705.25     44.04 o 
   1   6   3      104.31       36.51     22.08 o 
   2   6   3     1404.89     1261.32     57.85 o 
   3   6   3     1155.15     1491.48     66.71 o 
   4   6   3      286.98      457.77     63.04 o 
   5   6   3       32.96       22.76     23.45 o 
   6   6   3        7.68        9.15     33.13 o 
   7   6   3      221.37      282.50     55.60 o 
   8   6   3      833.26      693.77    197.14 o 
   9   6   3       55.66      -20.43     67.42 o 
  10   6   3        0.61      -63.33     69.46 o 
  11   6   3      184.57      328.91    118.49 o 
  12   6   3      178.00      249.23    126.66 o 
  13   6   3       48.01      110.32    104.19 o 
 -12   7   3       33.32      -14.30    108.27 o 
 -11   7   3       96.92       79.67    108.27 o 
 -10   7   3      222.56      208.38    114.40 o 
  -9   7   3      153.36      214.51     96.02 o 
  -8   7   3      581.05      539.33    128.70 o 
  -7   7   3      772.05      757.92    134.83 o 
  -6   7   3      996.57      976.51    138.92 o 
  -5   7   3     1374.65     1496.79     98.06 o 
  -4   7   3     3814.93     3393.56    127.68 o 
  -3   7   3     5824.80     5684.56    208.38 o 
  -2   7   3      506.40      618.55     50.42 o 
  -1   7   3     4301.92     3735.44    170.58 o 
   0   7   3      268.91      400.35     49.05 o 
   1   7   3      329.31      553.10     64.35 o 
   2   7   3     1621.53     1630.37     71.84 o 
   3   7   3     4856.41     5105.09    147.45 o 
   4   7   3     5432.14     5263.58    119.42 o 
   5   7   3      794.19      701.55     66.16 o 
   6   7   3     2099.76     2017.51     70.39 o 
   7   7   3        4.57       11.93     40.37 o 
   8   7   3       56.26      -14.30     69.46 o 
   9   7   3     1067.52      592.44    132.79 o 
  10   7   3      193.91      275.79     96.02 o 
  11   7   3      552.01      316.65    120.53 o 
  12   7   3      298.66      234.93    122.57 o 
  13   7   3      512.44      388.15    147.09 o 
 -12   8   3      145.04      204.29    136.87 o 
 -11   8   3      687.27      598.57    165.48 o 
 -10   8   3      501.62      514.81    130.75 o 
  -9   8   3      133.68      122.57     87.85 o 
  -8   8   3      173.78      136.87     91.93 o 
  -7   8   3       86.44       38.82     75.59 o 
  -6   8   3       16.18      -34.73     65.37 o 
  -5   8   3      778.56     1164.46    151.18 o 
  -4   8   3       75.49      -22.73     27.93 o 
  -3   8   3      338.88      264.75     45.08 o 
  -2   8   3      782.30      904.44     56.92 o 
  -1   8   3        4.81      -35.37     25.25 o 
   0   8   3     2437.53     2776.85    103.22 o 
   1   8   3     1419.30     1451.55     88.87 o 
   2   8   3      635.99      627.49     65.00 o 
   3   8   3       19.92      -10.47     28.78 o 
   4   8   3       93.51       53.12     44.94 o 
   5   8   3     2192.05     2054.43     70.61 o 
   6   8   3     3855.16     3923.79    107.49 o 
   7   8   3       12.02      -88.87     59.24 o 
   8   8   3        0.13       44.94     75.59 o 
   9   8   3        0.27       18.39     71.50 o 
  10   8   3       32.07      -18.39     81.72 o 
  11   8   3      478.98      663.95    159.35 o 
  12   8   3       49.60      -30.64    100.10 o 
 -11   9   3       30.85       65.37    116.45 o 
 -10   9   3       11.99      110.32    110.32 o 
  -9   9   3       69.39       24.51     89.89 o 
  -8   9   3      466.24      469.87    128.70 o 
  -7   9   3     1312.15     1624.11    196.12 o 
  -6   9   3     2845.38     2574.07    185.90 o 
  -5   9   3     3087.13     3113.39    196.12 o 
  -4   9   3     1112.64     1208.94     70.57 o 
  -3   9   3     2002.34     1844.53     84.42 o 
  -2   9   3      665.17      771.58     60.93 o 
  -1   9   3       11.99       43.03     33.86 o 
   0   9   3      720.24      874.25     59.62 o 
   1   9   3      753.67      655.90     67.85 o 
   2   9   3     3074.55     3193.06    117.67 o 
   3   9   3      535.64      554.82     65.62 o 
   4   9   3     3408.69     3095.60    117.71 o 
   5   9   3      376.52      710.70     81.72 o 
   6   9   3     1836.41     2012.27    159.35 o 
   7   9   3     3132.76     3282.96    212.46 o 
   8   9   3       75.48      -71.50     77.63 o 
   9   9   3      764.34      749.75    155.26 o 
  10   9   3      580.35      433.10    132.79 o 
  11   9   3       68.23       83.76     91.93 o 
  12   9   3       75.09       20.43    114.40 o 
 -11  10   3      150.08      124.62    134.83 o 
 -10  10   3      164.73       20.43    114.40 o 
  -9  10   3      234.91       73.54    100.10 o 
  -8  10   3        0.37       42.90     85.80 o 
  -7  10   3      238.17      296.22    114.40 o 
  -6  10   3      182.88      177.73     85.80 o 
  -5  10   3      193.60       83.76     81.72 o 
  -4  10   3      143.05      122.57     75.59 o 
  -3  10   3        0.94      -34.73     34.32 o 
  -2  10   3      154.03      128.41     45.08 o 
  -1  10   3        2.99       61.60     38.10 o 
   0  10   3      136.01       64.30     39.65 o 
   1  10   3        1.18       -6.78     36.03 o 
   2  10   3      270.28      313.67     60.62 o 
   3  10   3        0.01      -46.86     35.19 o 
   4  10   3      636.24      605.18     76.47 o 
   5  10   3      878.20      832.91    108.27 o 
   6  10   3       13.90       30.64     71.50 o 
   7  10   3      838.47      843.72    153.22 o 
   8  10   3      146.95      -65.37     69.46 o 
   9  10   3        9.95      -40.86     75.59 o 
  10  10   3        0.02      -57.20     85.80 o 
  11  10   3        1.03       32.69     85.80 o 
 -10  11   3      656.37      625.13    175.69 o 
  -9  11   3      215.34      222.68    110.32 o 
  -8  11   3      146.25      218.59    116.45 o 
  -7  11   3       32.75      120.53     83.76 o 
  -6  11   3       50.86      167.52     93.97 o 
  -5  11   3     2903.64     2749.76    194.08 o 
  -4  11   3     3924.57     3409.62    214.51 o 
  -3  11   3     1931.53     1801.85    151.18 o 
  -2  11   3      135.18      124.98     47.61 o 
  -1  11   3      792.22     1006.02     90.15 o 
   0  11   3       83.99       74.77     46.14 o 
   1  11   3     1693.93     1785.87     95.31 o 
   2  11   3     5071.87     5018.67    169.69 o 
   3  11   3     3567.38     3464.12    136.87 o 
   4  11   3     1253.36     1249.91    137.90 o 
   5  11   3       92.02      163.43     87.85 o 
   6  11   3       12.16        8.17     71.50 o 
   7  11   3      657.78      717.06    147.09 o 
   8  11   3      577.51      641.47    151.18 o 
   9  11   3       30.84       79.67     85.80 o 
  10  11   3       44.88       51.07     87.85 o 
  11  11   3       22.20       14.30    102.15 o 
  -9  12   3      506.90      373.85    147.09 o 
  -8  12   3      859.00      943.82    185.90 o 
  -7  12   3      475.65      412.67    134.83 o 
  -6  12   3       59.85       12.26     83.76 o 
  -5  12   3       21.78      -30.64     73.54 o 
  -4  12   3        0.10      -14.30     75.59 o 
  -3  12   3      104.00       49.03     67.42 o 
  -2  12   3      121.29      202.25     96.02 o 
  -1  12   3      181.23       45.13     47.60 o 
   0  12   3      629.05      914.24     94.82 o 
   1  12   3       18.67      -32.44     40.70 o 
   2  12   3        0.24      -60.56     40.37 o 
   3  12   3       54.06       18.94     52.92 o 
   4  12   3      254.56      241.37     63.69 o 
   5  12   3      849.51      813.08    147.09 o 
   6  12   3        5.78       89.89     89.89 o 
   7  12   3        9.15      -34.73     79.67 o 
   8  12   3      357.09      314.61    124.62 o 
   9  12   3      172.92      102.15    110.32 o 
  10  12   3       29.30       59.24    110.32 o 
  -8  13   3       24.55      -28.60    100.10 o 
  -7  13   3      217.54       87.85     87.85 o 
  -6  13   3      623.73      661.90    155.26 o 
  -5  13   3      751.28      688.46    151.18 o 
  -4  13   3      678.91      878.45    159.35 o 
  -3  13   3      416.13      371.81    122.57 o 
  -2  13   3      244.05      140.96     91.93 o 
  -1  13   3      992.48     1009.20    155.26 o 
   0  13   3      474.85      497.22    111.34 o 
   1  13   3     1527.18     1540.12    156.28 o 
   2  13   3     1177.88     1541.69    114.36 o 
   3  13   3      285.33      175.36     69.46 o 
   4  13   3      264.56      290.09    106.23 o 
   5  13   3       22.90       22.47     77.63 o 
   6  13   3      229.28      243.11     96.02 o 
   7  13   3      186.51      155.26    104.19 o 
   8  13   3      590.33      567.93    151.18 o 
   9  13   3      280.11      322.78    136.87 o 
  -7  14   3      453.58      418.80    153.22 o 
  -6  14   3      150.09      153.22    112.36 o 
  -5  14   3       48.69       14.30     93.97 o 
  -4  14   3       63.64      185.90    108.27 o 
  -3  14   3        9.00      -61.29     75.59 o 
  -2  14   3      271.58      324.82    116.45 o 
  -1  14   3        0.29        0.00     77.63 o 
   0  14   3      352.24      678.25    149.13 o 
   1  14   3      217.87      232.76     68.93 o 
   2  14   3       31.65       37.79     57.78 o 
   3  14   3       26.09      -17.15     54.38 o 
   4  14   3       18.51        2.04     77.63 o 
   5  14   3        3.49      -89.89     69.46 o 
   6  14   3        0.01     -100.10     83.76 o 
   7  14   3        1.98      -20.43     77.63 o 
   8  14   3      384.44      384.07    136.87 o 
  -6  15   3      487.45      561.80    161.39 o 
  -5  15   3      300.05      300.31    134.83 o 
  -4  15   3      151.09      192.03    112.36 o 
  -3  15   3      458.12      314.61    122.57 o 
  -2  15   3      101.49      122.57     96.02 o 
  -1  15   3      219.71      273.75    110.32 o 
   0  15   3      120.30      100.10    102.15 o 
   1  15   3        1.70      -98.06     65.37 o 
   2  15   3        1.53      -85.40     56.94 o 
   3  15   3       18.99      -67.42     67.42 o 
   4  15   3     1036.71     1432.08    198.16 o 
   5  15   3      356.68      388.15    130.75 o 
   6  15   3      516.28      872.32    173.65 o 
   7  15   3      401.23      382.02    140.96 o 
  -5  16   3      175.40      145.05    124.62 o 
  -4  16   3       28.69      -30.64     96.02 o 
  -3  16   3        0.66      -73.54     81.72 o 
  -2  16   3       20.83       34.73     96.02 o 
  -1  16   3       83.53       75.59    112.36 o 
   0  16   3      120.82      136.87    108.27 o 
   1  16   3        0.44      -22.47     87.85 o 
   3  16   3       29.82      -67.42     77.63 o 
   4  16   3       38.70       55.16    108.27 o 
   5  16   3        6.04      -10.21    106.23 o 
   6  16   3       18.36      -63.33    106.23 o 
  -2  17   3        6.83      -44.94    104.19 o 
  -1  17   3       89.72      -85.80    102.15 o 
   0  17   3      157.13      -26.56    102.15 o 
   1  17   3      346.59      345.25    132.79 o 
  -2 -17   4      257.95      263.54    130.75 o 
  -1 -17   4       78.95      -96.02    102.15 o 
   0 -17   4       15.18       28.60    114.40 o 
   1 -17   4      143.37       87.85    118.49 o 
   2 -17   4       77.02       24.51    118.49 o 
  -5 -16   4      407.61      670.86    118.35 o 
  -4 -16   4      777.45      813.08    167.52 o 
  -3 -16   4      333.03      341.17    122.57 o 
  -2 -16   4        2.63     -119.51     79.67 o 
  -1 -16   4       31.88       42.90    102.15 o 
   0 -16   4       49.26       46.99    108.27 o 
   1 -16   4      416.63      257.41    134.83 o 
   2 -16   4      155.53      283.96    134.83 o 
   3 -16   4       36.82      -69.46     98.06 o 
   4 -16   4        0.66      -61.29    104.19 o 
   5 -16   4        0.94        4.09    124.62 o 
  -7 -15   4        0.34     -100.60     67.07 o 
  -6 -15   4        4.76      -54.07     64.57 o 
  -5 -15   4       15.65       13.93     91.93 o 
  -4 -15   4       36.33       49.03     66.23 o 
  -3 -15   4        4.67      -20.43     85.80 o 
  -2 -15   4        0.66      -59.24     85.80 o 
  -1 -15   4      155.07       98.06    106.23 o 
   0 -15   4       19.08     -110.32     89.89 o 
   1 -15   4      115.07       96.02    114.40 o 
   2 -15   4        2.98       18.39     96.02 o 
   3 -15   4       34.98        4.09     98.06 o 
   4 -15   4       25.81      -32.69    110.32 o 
   5 -15   4      165.95      -12.26     98.06 o 
   6 -15   4       68.73        6.13    100.10 o 
  -8 -14   4       64.62       26.80     78.64 o 
  -7 -14   4       65.11      -43.01     70.61 o 
  -6 -14   4      842.96     1047.10    132.69 o 
  -5 -14   4      660.35      818.21    115.54 o 
  -4 -14   4      338.76      378.23     85.72 o 
  -3 -14   4      290.43      308.66     81.61 o 
  -2 -14   4        8.11      -26.56     71.50 o 
  -1 -14   4      110.41      138.92    108.27 o 
   0 -14   4       42.73      -61.29     87.85 o 
   1 -14   4      534.22      692.55    159.35 o 
   2 -14   4      692.49      651.69    153.22 o 
   3 -14   4      456.10      516.86    149.13 o 
   4 -14   4      224.57      373.85    138.92 o 
   5 -14   4      311.00      230.85    126.66 o 
   6 -14   4      589.53      473.95    151.18 o 
   7 -14   4      274.87      175.69    124.62 o 
   8 -14   4      374.30      228.81    149.13 o 
  -9 -13   4        0.90      -59.24    110.32 o 
  -8 -13   4      480.21      247.73     90.91 o 
  -7 -13   4      610.13      624.61    107.44 o 
  -6 -13   4       85.11      -75.90     56.12 o 
  -5 -13   4        5.35      -11.85     53.81 o 
  -4 -13   4      130.73       49.13     56.92 o 
  -3 -13   4       40.78      -12.26     50.56 o 
  -2 -13   4      733.30      991.48    177.73 o 
  -1 -13   4       11.78     -101.12     67.42 o 
   0 -13   4       16.35        8.17     85.80 o 
   1 -13   4      538.47      412.67    124.62 o 
   2 -13   4       58.74       59.24     73.54 o 
   3 -13   4      293.79      296.22    106.23 o 
   4 -13   4       62.94       -6.13     83.76 o 
   5 -13   4       16.68        8.17     89.89 o 
   6 -13   4       34.51      -24.51     89.89 o 
   7 -13   4      100.30      -57.20     85.80 o 
   8 -13   4      283.08      245.15    132.79 o 
   9 -13   4      133.77       42.90    100.10 o 
 -10 -12   4      164.11      114.40    126.66 o 
  -9 -12   4       47.79      -64.17     59.31 o 
  -8 -12   4      283.23      237.54     82.85 o 
  -7 -12   4      255.16      283.22     79.41 o 
  -6 -12   4      391.66      577.63    126.66 o 
  -5 -12   4       78.33       33.88     55.60 o 
  -4 -12   4     1059.05     1073.03    225.74 o 
  -3 -12   4     1251.47     1212.59    115.13 o 
  -2 -12   4      273.91      191.71    127.68 o 
  -1 -12   4     1538.32     1698.48    103.17 o 
   0 -12   4      512.41      267.62    116.45 o 
   1 -12   4      544.84      582.23    136.87 o 
   2 -12   4      660.86      600.62    138.92 o 
   3 -12   4     1791.80     1801.85    169.56 o 
   4 -12   4      229.89      165.48     98.06 o 
   5 -12   4      780.03      665.99    145.05 o 
   6 -12   4      183.63      422.88    126.66 o 
   7 -12   4       16.02        8.17     69.46 o 
   8 -12   4       48.13       -4.09     87.85 o 
   9 -12   4       26.46        2.04    102.15 o 
 -10 -11   4       26.89      -40.86     87.85 o 
  -9 -11   4       39.58      -10.21    100.10 o 
  -8 -11   4      701.76      571.96     99.39 o 
  -7 -11   4      602.24      679.52    131.77 o 
  -6 -11   4       41.38       42.20     55.42 o 
  -5 -11   4       18.75      -36.31     50.50 o 
  -4 -11   4      536.30      685.16     87.98 o 
  -3 -11   4      262.46      175.69     59.23 o 
  -2 -11   4      556.30      638.43     80.74 o 
  -1 -11   4      303.44      355.63     62.23 o 
   0 -11   4      599.24      616.85     77.06 o 
   1 -11   4      101.15       67.42     81.72 o 
   2 -11   4      228.18      361.60    112.36 o 
   3 -11   4      315.17      455.57    116.45 o 
   4 -11   4        8.47       16.34     73.54 o 
   5 -11   4       26.23      -69.46     61.29 o 
   6 -11   4      228.00      218.59     93.97 o 
   7 -11   4      295.10      161.39    108.27 o 
   8 -11   4     1176.44     1101.13    185.90 o 
   9 -11   4     1286.82     1350.36    198.16 o 
  10 -11   4      362.13      359.55    136.87 o 
 -11 -10   4        0.25      -36.77    108.27 o 
 -10 -10   4       80.64        4.09     91.93 o 
  -9 -10   4      104.94       83.76    100.10 o 
  -8 -10   4        0.90      -31.56     53.99 o 
  -7 -10   4      351.97      292.08     73.55 o 
  -6 -10   4     3621.77     3838.30    163.16 o 
  -5 -10   4     1210.41     1003.67    104.01 o 
  -4 -10   4     1587.29     1720.56    100.33 o 
  -3 -10   4      204.34       90.91     49.11 o 
  -2 -10   4      886.58      920.96     86.64 o 
  -1 -10   4     3329.21     3290.90    128.56 o 
   0 -10   4     2878.73     2748.36    201.23 o 
   1 -10   4     1779.47     1602.10     82.71 o 
   2 -10   4      250.37      200.21     89.89 o 
   3 -10   4      588.72      402.45    110.32 o 
   4 -10   4      156.76       83.76     81.72 o 
   5 -10   4      756.50     1095.00    161.39 o 
   6 -10   4     1366.21     1709.92    159.35 o 
   7 -10   4     1040.20     1133.81    159.35 o 
   8 -10   4       79.10      147.09     83.76 o 
   9 -10   4       12.38      -69.46     81.72 o 
  10 -10   4       50.45       20.43     98.06 o 
  11 -10   4       93.92       85.80    110.32 o 
 -11  -9   4        0.52      -24.51     85.80 o 
 -10  -9   4      153.38      140.96    100.10 o 
  -9  -9   4        0.03      -14.30     83.76 o 
  -8  -9   4        0.70        8.56     59.24 o 
  -7  -9   4      313.31      246.69     79.67 o 
  -6  -9   4      604.06      536.33    139.94 o 
  -5  -9   4        7.27      -27.86     39.24 o 
  -4  -9   4       44.52      -17.39     35.37 o 
  -3  -9   4        7.69      -32.46     31.90 o 
  -2  -9   4      176.28      149.13     49.11 o 
  -1  -9   4      128.87        0.13     56.18 o 
   0  -9   4      534.32      648.27     74.57 o 
   1  -9   4       49.97        6.09     35.19 o 
   2  -9   4       52.45      -30.64     57.20 o 
   3  -9   4      106.41       73.54     61.29 o 
   4  -9   4       32.69      -79.67     57.20 o 
   5  -9   4     4020.43     3824.33    224.72 o 
   6  -9   4     1665.98     1491.32    136.87 o 
   7  -9   4      926.38      931.57    153.22 o 
   8  -9   4      157.16       69.46     83.76 o 
   9  -9   4      649.48      496.43    128.70 o 
  10  -9   4      393.16      365.68    118.49 o 
  11  -9   4        7.14      -77.63     85.80 o 
 -12  -8   4       99.70       32.69    106.23 o 
 -11  -8   4      205.57      220.63    100.10 o 
 -10  -8   4        1.02      -61.29     67.42 o 
  -9  -8   4      313.56      708.89    138.92 o 
  -8  -8   4     1590.28     1573.04    159.35 o 
  -7  -8   4     1433.21     1485.68     98.89 o 
  -6  -8   4     7275.73     8014.87    580.19 o 
  -5  -8   4     2256.87     1983.43    103.89 o 
  -4  -8   4     1576.39     1657.25     90.28 o 
  -3  -8   4     1450.43     1462.27     82.30 o 
  -2  -8   4     1055.12     1138.87    106.23 o 
  -1  -8   4     2840.56     2747.27    105.58 o 
   0  -8   4     1186.09     1282.79     75.59 o 
   1  -8   4     1357.13     1252.66    110.32 o 
   2  -8   4      267.82      243.03     69.46 o 
   3  -8   4       96.60       46.99     55.16 o 
   4  -8   4      773.54      943.82     98.06 o 
   5  -8   4     4171.89     3274.78    196.12 o 
   6  -8   4     3730.73     3530.15    208.38 o 
   7  -8   4     2555.15     2324.83    171.60 o 
   8  -8   4     1005.34      960.17    153.22 o 
   9  -8   4       39.12       -6.13     69.46 o 
  10  -8   4        0.39      -91.93     61.29 o 
  11  -8   4       32.64      -18.39     81.72 o 
  12  -8   4       89.49       40.86    104.19 o 
 -12  -7   4      114.27      114.40    118.49 o 
 -11  -7   4        3.19     -116.45     77.63 o 
 -10  -7   4      708.46      459.65    132.79 o 
  -9  -7   4      115.64       89.89     89.89 o 
  -8  -7   4      905.91      884.58    155.26 o 
  -7  -7   4      355.91      343.56     70.62 o 
  -6  -7   4       37.51       18.52     43.67 o 
  -5  -7   4        1.30       45.76     39.71 o 
  -4  -7   4      150.03      100.65     43.05 o 
  -3  -7   4      976.33      935.72     63.56 o 
  -2  -7   4     2893.52     2792.66    107.55 o 
  -1  -7   4      133.83      159.73     40.71 o 
   0  -7   4     4369.70     4425.16    151.18 o 
   1  -7   4     1764.97     2085.83     81.42 o 
   2  -7   4      423.83      467.66     50.52 o 
   3  -7   4       48.44       -4.09     49.03 o 
   4  -7   4        1.38       10.21     51.07 o 
   5  -7   4       68.70       87.85     61.29 o 
   6  -7   4      354.88      281.92     91.93 o 
   7  -7   4     2464.81     1852.92    145.05 o 
   8  -7   4     1220.76      933.61    145.05 o 
   9  -7   4      173.58      185.90     91.93 o 
  10  -7   4        4.01      -83.76     69.46 o 
  11  -7   4       78.65       79.67     96.02 o 
  12  -7   4      101.69       44.94    104.19 o 
 -13  -6   4      634.10      527.07    159.35 o 
 -12  -6   4      253.83      271.71    134.83 o 
 -11  -6   4      244.15      192.03    118.49 o 
 -10  -6   4      326.75      239.02    112.36 o 
  -9  -6   4       75.24       89.89     96.02 o 
  -8  -6   4      233.95      179.78     81.72 o 
  -7  -6   4      812.67      541.37    120.53 o 
  -6  -6   4     1929.46     1806.47    165.48 o 
  -5  -6   4      930.09     1033.31    114.40 o 
  -4  -6   4     2404.57     2622.26    168.54 o 
  -3  -6   4     1442.75     1590.09     78.72 o 
  -2  -6   4     1733.73     1763.56     78.72 o 
  -1  -6   4      157.86       86.92     20.41 o 
   0  -6   4     1012.87      837.19     51.05 o 
   1  -6   4     2649.29     2922.02     93.26 o 
   2  -6   4     7578.03     7910.40    138.91 o 
   3  -6   4     6315.42     5781.43    243.11 o 
   4  -6   4     3318.66     4030.66    198.16 o 
   5  -6   4     5692.52     5356.51    239.02 o 
   6  -6   4     2542.63     2598.58    159.35 o 
   7  -6   4      898.24      567.93    110.32 o 
   8  -6   4      748.64     1109.30    147.09 o 
   9  -6   4       10.76        4.09     73.54 o 
  10  -6   4       24.52      -57.20     67.42 o 
  11  -6   4        4.25      -87.85     79.67 o 
  12  -6   4      198.50      259.45    118.49 o 
 -12  -5   4        0.13      -53.12     96.02 o 
 -11  -5   4       53.65      -34.73     96.02 o 
 -10  -5   4      475.74      518.90    138.92 o 
  -9  -5   4      764.28      680.29    140.96 o 
  -8  -5   4     1297.90     1568.95    185.90 o 
  -7  -5   4        0.27      -49.03     57.20 o 
  -6  -5   4      125.19      120.53     61.29 o 
  -5  -5   4      332.78      384.22     56.72 o 
  -4  -5   4     3532.42     3850.70    132.80 o 
  -3  -5   4        0.32        0.51     28.78 o 
  -2  -5   4     3098.16     3291.48    130.75 o 
  -1  -5   4     2801.15     3514.26     78.25 o 
   0  -5   4      408.70      301.63     29.54 o 
   1  -5   4      654.90      516.86     75.59 o 
   2  -5   4       80.53      103.93     21.28 o 
   3  -5   4      353.41      388.15     75.59 o 
   4  -5   4     3116.72     3376.93    165.48 o 
   5  -5   4      370.31      406.54     79.67 o 
   6  -5   4     3012.34     2931.58    163.43 o 
   7  -5   4     2342.35     2304.40    149.13 o 
   8  -5   4     2509.22     2187.96    153.22 o 
   9  -5   4      993.83     1376.92    167.52 o 
  10  -5   4       24.65      -85.80     67.42 o 
  11  -5   4       58.50       65.37     89.89 o 
  12  -5   4      134.43       59.24     96.02 o 
 -13  -4   4      142.99      375.01    200.65 o 
 -11  -4   4        1.63       10.21     93.97 o 
 -10  -4   4        9.86      -32.69     81.72 o 
  -9  -4   4      960.96     1197.15    169.56 o 
  -8  -4   4     2737.67     3111.35    200.21 o 
  -7  -4   4      699.78      825.34    120.53 o 
  -6  -4   4     3633.31     3793.68    202.25 o 
  -5  -4   4     5000.35     5192.41    160.27 o 
  -4  -4   4     7346.25     7328.06    226.76 o 
  -3  -4   4     4306.98     4214.75    128.57 o 
  -2  -4   4    11007.38    12295.30    275.16 o 
  -1  -4   4     3315.81     3383.72     96.15 o 
   0  -4   4     8358.87     9008.12    198.35 o 
   1  -4   4     1921.07     2039.55     59.40 o 
   2  -4   4      804.54      915.04     36.79 o 
   3  -4   4     2447.66     1679.27    102.15 o 
   4  -4   4     3098.10     3103.18    151.18 o 
   5  -4   4    12624.09    12230.90    404.50 o 
   6  -4   4      885.30      861.74     39.81 o 
   7  -4   4       12.66       20.43     51.07 o 
   8  -4   4       65.15       28.60     57.20 o 
   9  -4   4       83.86      185.90     77.63 o 
  10  -4   4     1220.10      892.75    143.00 o 
  11  -4   4      372.51      263.54    100.10 o 
  12  -4   4      731.08      766.09    151.18 o 
 -13  -3   4       66.39       11.15    125.55 o 
 -12  -3   4       39.64      -80.79     85.89 o 
 -11  -3   4       39.43     -108.27    118.49 o 
 -10  -3   4       12.41      -63.33     79.67 o 
  -9  -3   4       38.12      -69.46     69.46 o 
  -8  -3   4     1070.96      962.21    147.09 o 
  -7  -3   4      396.84      306.44     79.67 o 
  -6  -3   4      222.11      187.95     71.50 o 
  -5  -3   4      719.63      602.66     96.02 o 
  -4  -3   4        7.24       -3.23     22.36 o 
  -3  -3   4        0.29        1.66     18.52 o 
  -2  -3   4       79.00       38.18     20.61 o 
  -1  -3   4      650.85      682.96     23.47 o 
   0  -3   4     5823.98     5873.24    118.50 o 
   1  -3   4      124.63      136.94     19.31 o 
   2  -3   4      332.78      311.84     22.26 o 
   3  -3   4     1299.16     1430.04     85.80 o 
   4  -3   4       78.25      -24.51     30.64 o 
   5  -3   4     4168.24     4625.15    117.79 o 
   6  -3   4     2600.28     2441.02     80.37 o 
   7  -3   4     3246.11     3290.66    104.06 o 
   8  -3   4     1157.00     1178.76    102.15 o 
   9  -3   4     1051.30      952.00     98.06 o 
  10  -3   4      342.98      355.47    104.19 o 
  11  -3   4       38.80       69.46     75.59 o 
  13  -3   4        4.90     -106.23     87.85 o 
 -13  -2   4      456.72      951.61    159.03 o 
 -12  -2   4        0.58     -105.58     70.39 o 
 -11  -2   4       18.59      -53.12     62.12 o 
 -10  -2   4       78.22        0.70     63.36 o 
  -8  -2   4     4649.22     4762.02    245.15 o 
  -7  -2   4     3395.49     3246.18    185.90 o 
  -6  -2   4     6404.68     5838.64    251.28 o 
  -5  -2   4     2972.88     2972.43    157.30 o 
  -4  -2   4     4206.56     4190.01    179.78 o 
  -3  -2   4      375.03      201.65     34.73 o 
  -2  -2   4     3065.13     3585.11     81.52 o 
  -1  -2   4    15208.13    14681.82    203.59 o 
   0  -2   4      155.83      106.77     16.24 o 
   1  -2   4    46710.73    50340.98    760.30 o 
   2  -2   4     3062.90     3476.04     74.47 o 
   3  -2   4    13919.79    14836.21    246.98 o 
   4  -2   4     9918.16    11815.12    398.37 o 
   5  -2   4     6699.28     9074.04    215.53 o 
   6  -2   4     7837.56     7544.36    389.17 o 
   7  -2   4     3686.59     3902.18    163.43 o 
   8  -2   4      414.06      485.81    112.36 o 
   9  -2   4      206.63      208.38     77.63 o 
  10  -2   4      927.63     1238.00    149.13 o 
  11  -2   4      282.23      396.32    104.19 o 
  12  -2   4      511.98      606.74    153.22 o 
  13  -2   4      217.16      249.23    114.40 o 
  14  -2   4       10.70       65.37    124.62 o 
 -13  -1   4       18.15       -5.22     85.87 o 
 -12  -1   4       32.50      -83.33     72.52 o 
 -11  -1   4       15.86      -17.44     58.39 o 
 -10  -1   4     1047.58     1543.11    127.93 o 
  -9  -1   4      115.75      133.71     56.12 o 
  -8  -1   4     1344.79     1309.66     79.29 o 
  -7  -1   4     1006.32     1130.57     97.04 o 
  -6  -1   4     2629.98     2647.92    124.62 o 
  -5  -1   4      429.69      250.60     42.45 o 
  -4  -1   4      315.10      157.53     32.48 o 
  -3  -1   4     3252.97     2936.86     89.00 o 
  -2  -1   4    20243.84    22447.83    420.14 o 
  -1  -1   4     1845.76     2648.98    158.33 o 
   0  -1   4     5936.55     5472.22    101.04 o 
   1  -1   4     1946.71     1900.32     46.66 o 
   2  -1   4     4349.17     4454.42     94.65 o 
   3  -1   4     6758.16     8288.96    148.78 o 
   4  -1   4     1444.51     1245.89     42.38 o 
   5  -1   4     3125.76     3430.99     84.72 o 
   6  -1   4      148.79      290.95     41.82 o 
   7  -1   4      240.82      217.00     41.59 o 
   8  -1   4       16.63      -11.93     26.99 o 
   9  -1   4       84.84       67.25     43.26 o 
  10  -1   4      129.47      104.24    111.34 o 
  11  -1   4      127.48       91.93     83.76 o 
  12  -1   4     1008.35     1589.38    210.42 o 
  13  -1   4       56.43       18.39     98.06 o 
  14  -1   4        4.27      -65.37    110.32 o 
 -12   0   4      164.02        4.35     72.18 o 
 -11   0   4      935.07     1359.16    124.80 o 
 -10   0   4      283.38      303.82     75.75 o 
  -9   0   4       20.54       43.13     44.67 o 
  -8   0   4     4654.87     5088.12    159.23 o 
  -7   0   4     2978.07     3802.73    266.60 o 
  -6   0   4     6190.86     5643.21    156.33 o 
  -5   0   4      131.97       85.12     32.29 o 
  -4   0   4     7547.80     6345.37    231.87 o 
  -3   0   4     4601.47     4040.88    159.35 o 
  -2   0   4     2870.57     3842.71    145.05 o 
  -1   0   4   211573.77   196468.66   5001.04 o 
   0   0   4      225.56      169.36     17.61 o 
   1   0   4     1769.89     1666.00     41.35 o 
   2   0   4     3235.40     4067.61    295.20 o 
   3   0   4     3674.98     4381.29    120.07 o 
   4   0   4     8185.12     8014.85    148.63 o 
   5   0   4     7332.68     8455.49    162.28 o 
   6   0   4     7065.69     6713.27    142.52 o 
   7   0   4      804.02      845.73     51.05 o 
   8   0   4        7.35      -19.83     24.71 o 
   9   0   4      151.51       78.67     55.62 o 
  10   0   4      286.95      273.15     66.75 o 
  11   0   4       29.29      -24.51     75.59 o 
  12   0   4      868.33     1072.53    179.78 o 
  13   0   4      179.80      232.89    128.70 o 
  14   0   4       27.84      -67.42    106.23 o 
 -13   1   4      102.48      -98.06    149.13 o 
 -11   1   4      547.46      735.45    138.92 o 
 -10   1   4     1880.54     2034.74    155.26 o 
  -9   1   4      371.06      403.06     66.39 o 
  -8   1   4      441.07      531.19     78.65 o 
  -7   1   4        0.91      -41.00     27.33 o 
  -6   1   4       72.48       59.24     44.94 o 
  -5   1   4      424.65      631.26     81.72 o 
  -4   1   4      782.26      694.59     61.29 o 
  -3   1   4     5210.26     6085.83    210.42 o 
  -2   1   4      817.34      753.83     55.16 o 
  -1   1   4     5394.52     6077.66    198.16 o 
   0   1   4     4279.91     4027.79    100.39 o 
   1   1   4     7817.37     7767.63    171.18 o 
   2   1   4     3234.08     4234.04    162.41 o 
   3   1   4     7436.37     7481.08    182.84 o 
   4   1   4     7581.98     8410.46    246.59 o 
   5   1   4      129.73      187.50     33.12 o 
   6   1   4     2068.84     2562.31    182.61 o 
   7   1   4      922.28      830.98     44.04 o 
   8   1   4      168.93      128.88     34.40 o 
   9   1   4      819.25      823.18     60.27 o 
  10   1   4     1292.35     1276.69     87.17 o 
  11   1   4      360.35      387.87    169.56 o 
  12   1   4      364.02      392.24    118.49 o 
  13   1   4      385.41      343.21    134.83 o 
  14   1   4      107.45       67.42    120.53 o 
 -13   2   4      192.86      371.81    169.56 o 
 -12   2   4       60.29      128.70    130.75 o 
 -10   2   4      485.99      394.28    102.15 o 
  -9   2   4       48.42      -40.86     53.12 o 
  -8   2   4      809.57      808.99    110.32 o 
  -7   2   4      880.98      898.88     85.80 o 
  -6   2   4     4383.33     3513.80    163.43 o 
  -5   2   4     1491.35     1650.67     98.06 o 
  -4   2   4    16146.54    17783.53    518.90 o 
  -3   2   4     5898.07     7701.77    253.32 o 
  -2   2   4     7158.02     6937.72    226.76 o 
  -1   2   4      272.78      271.71     42.90 o 
   0   2   4      308.59      482.13     44.94 o 
   1   2   4     8338.77     8251.84    183.44 o 
   2   2   4     2039.99     2492.36     78.01 o 
   3   2   4    18015.30    21085.81    421.81 o 
   4   2   4     6758.88     7859.46    197.14 o 
   5   2   4      286.63      268.70     42.16 o 
   6   2   4     3262.76     3447.33    166.50 o 
   7   2   4     3207.32     2812.79    109.76 o 
   8   2   4     2347.85     2268.54     93.68 o 
   9   2   4     1945.27     1910.08    108.27 o 
  10   2   4     3330.53     3080.52    134.32 o 
  11   2   4      171.46      220.88     65.62 o 
  12   2   4      175.45      139.00     68.62 o 
  13   2   4      502.73      476.00    140.96 o 
 -13   3   4        0.18      -38.82    132.79 o 
 -12   3   4        1.46      -53.12    110.32 o 
 -11   3   4       81.40       12.26    100.10 o 
 -10   3   4      437.24      649.65    147.09 o 
  -9   3   4      165.68      179.78     79.67 o 
  -8   3   4      341.92      418.80     81.72 o 
  -7   3   4      253.32      390.20     77.63 o 
  -6   3   4      186.83      122.57     49.03 o 
  -5   3   4     4155.51     4602.68    185.90 o 
  -4   3   4       35.22      -34.73     28.60 o 
  -3   3   4     1093.66     1150.16     73.54 o 
  -2   3   4      434.83      371.81     53.12 o 
  -1   3   4       60.89       49.26     25.54 o 
   0   3   4      663.76      449.84     29.42 o 
   1   3   4      830.25      484.98     31.59 o 
   2   3   4    13183.26    12985.44    275.16 o 
   3   3   4     5257.33     5166.41    168.54 o 
   4   3   4     3790.33     4381.87    125.58 o 
   5   3   4     5356.47     5061.48    203.27 o 
   6   3   4     1213.04     1344.42     91.93 o 
   7   3   4     2415.47     2348.86    100.33 o 
   8   3   4        1.50        4.48     37.48 o 
   9   3   4        0.33      -25.68     40.14 o 
  10   3   4      231.18      135.45     59.62 o 
  11   3   4      611.10      752.96     99.55 o 
  12   3   4      200.65      160.31     80.69 o 
 -13   4   4        3.08       24.51    124.62 o 
 -12   4   4        4.63       49.03     89.89 o 
 -11   4   4      207.61      232.89    120.53 o 
 -10   4   4     1401.25     1589.38    212.46 o 
  -9   4   4     4143.87     4288.07    257.41 o 
  -8   4   4     2176.06     2116.11    103.06 o 
  -7   4   4       24.35      110.89     42.64 o 
  -6   4   4      283.99      316.26     51.76 o 
  -5   4   4     2309.97     2442.49    203.27 o 
  -4   4   4    22642.34    23908.42    490.51 o 
  -3   4   4      713.14      601.11     42.90 o 
  -2   4   4     8082.08     8147.89    191.87 o 
  -1   4   4       23.13      106.17     25.25 o 
   0   4   4     1447.10     1585.77     59.02 o 
   1   4   4     2227.46     2121.76     67.16 o 
   2   4   4      673.75      850.75     82.61 o 
   3   4   4     8202.06     8231.78    201.06 o 
   4   4   4    15084.63    15672.61    337.69 o 
   5   4   4    15114.05    16380.30    357.94 o 
   6   4   4     4412.68     4643.86    145.56 o 
   7   4   4     2130.44     2149.39     96.49 o 
   8   4   4     2330.65     2463.11    109.53 o 
   9   4   4     1174.67     1325.52     83.63 o 
  10   4   4     1041.75     1253.17    115.32 o 
  11   4   4      186.78      211.14     67.07 o 
  12   4   4       95.55       51.07     87.85 o 
  13   4   4       94.53      100.10     98.06 o 
 -13   5   4       75.90      259.45    157.30 o 
 -12   5   4      162.54       55.16    124.62 o 
 -11   5   4        4.93       46.99     93.97 o 
 -10   5   4      130.70      185.90    104.19 o 
  -9   5   4        1.07      -12.26     79.67 o 
  -8   5   4      306.70      259.45     98.06 o 
  -7   5   4      989.21     1026.01     74.11 o 
  -6   5   4     4032.88     4144.11    138.41 o 
  -5   5   4      831.19      861.00     55.96 o 
  -4   5   4     1435.14     1472.39     70.62 o 
  -3   5   4       32.12       40.86     27.45 o 
  -2   5   4     1266.37      832.92     48.38 o 
  -1   5   4     1023.59      899.66     65.37 o 
   0   5   4      125.39      117.26     39.84 o 
   1   5   4        8.42      -16.10     19.41 o 
   2   5   4       32.95       30.19     19.14 o 
   3   5   4     1154.57     1342.53     45.62 o 
   4   5   4        6.67       30.37     20.14 o 
   5   5   4      631.96      727.34     83.76 o 
   6   5   4     1624.20     1177.29     68.22 o 
   7   5   4       34.55       -2.64     34.58 o 
   8   5   4        9.07       41.70     40.37 o 
   9   5   4      167.99      108.85     58.49 o 
  10   5   4      863.77      995.37     86.86 o 
  11   5   4        0.15       46.99     77.63 o 
  12   5   4        6.74      104.19     98.06 o 
  13   5   4        4.54     -124.62     89.89 o 
 -12   6   4       30.37        4.09    112.36 o 
 -11   6   4      292.44      531.16    161.39 o 
 -10   6   4      400.74      520.94    149.13 o 
  -9   6   4       96.27       83.76     96.02 o 
  -8   6   4       40.25       53.12     83.76 o 
  -7   6   4      622.28      783.20     81.93 o 
  -6   6   4     1022.07     1116.89     74.37 o 
  -5   6   4      728.10      876.25     61.54 o 
  -4   6   4     4541.40     4990.40    191.01 o 
  -3   6   4     2183.80     1957.99     81.38 o 
  -2   6   4       70.31       -5.19     25.25 o 
  -1   6   4      520.22      657.98     57.05 o 
   0   6   4     1399.99     1377.43     86.82 o 
   1   6   4     4852.90     4503.37    219.61 o 
   2   6   4     4988.66     6029.87    155.29 o 
   3   6   4    22504.42    25178.24    410.89 o 
   4   6   4     8786.78    10260.07    194.30 o 
   5   6   4     3565.61     4053.87     99.65 o 
   6   6   4     1065.51     1131.00     67.25 o 
   7   6   4       13.21        0.50     35.37 o 
   8   6   4      583.13      670.69    130.75 o 
   9   6   4     1228.54     1097.72     85.65 o 
  10   6   4      793.61      808.99    153.22 o 
  11   6   4      179.67       96.02     98.06 o 
  12   6   4      129.52      198.16    110.32 o 
  13   6   4       53.04       77.63     98.06 o 
 -12   7   4      508.71      302.35    157.30 o 
 -11   7   4      114.01       91.93    118.49 o 
 -10   7   4       41.34       59.24    102.15 o 
  -9   7   4        9.10      -85.80     73.54 o 
  -8   7   4      732.26      659.86    140.96 o 
  -7   7   4       11.15      -16.34     65.37 o 
  -6   7   4     1107.60     1294.87     75.03 o 
  -5   7   4      152.82       84.89     40.71 o 
  -4   7   4        4.90       15.93     32.48 o 
  -3   7   4      878.54      816.26    112.36 o 
  -2   7   4     1967.41     1748.53     77.65 o 
  -1   7   4        0.89       -7.24     25.00 o 
   0   7   4     1004.49      921.64     54.16 o 
   1   7   4     1473.97     1182.65     60.67 o 
   2   7   4     2387.18     2139.41     84.64 o 
   3   7   4      437.54      392.68     50.52 o 
   4   7   4      177.63      198.72     32.35 o 
   5   7   4        2.62       10.09     22.51 o 
   6   7   4     1074.78     1032.41     77.35 o 
   7   7   4      479.93      676.82    177.73 o 
   8   7   4      243.36       93.97     81.72 o 
   9   7   4      157.78       96.02     85.80 o 
  10   7   4      167.89      194.08    100.10 o 
  11   7   4      369.95      496.43    136.87 o 
  12   7   4       80.73      106.23    106.23 o 
  13   7   4       69.57       79.67    116.45 o 
 -12   8   4      149.95       55.16    120.53 o 
 -11   8   4      156.70       57.20    114.40 o 
 -10   8   4       19.55      -28.60     77.63 o 
  -9   8   4        3.73      -34.73     75.59 o 
  -8   8   4      448.78      629.22    130.75 o 
  -7   8   4      834.43      741.58    145.05 o 
  -6   8   4     3144.45     2741.58    187.95 o 
  -5   8   4     4010.06     3914.21    175.69 o 
  -4   8   4     2484.31     2045.47     90.70 o 
  -3   8   4     1837.57     1893.12     85.38 o 
  -2   8   4     3031.71     2538.95    135.85 o 
  -1   8   4     4431.94     5199.39    153.60 o 
   0   8   4     3367.28     3604.57    168.54 o 
   1   8   4     5530.45     6045.54    171.07 o 
   2   8   4     1604.71     1878.56     88.87 o 
   3   8   4       49.54      -32.16     28.14 o 
   4   8   4       21.96       11.09     29.42 o 
   5   8   4      348.26      241.94     38.64 o 
   6   8   4     2516.17     2565.57    141.98 o 
   7   8   4     3270.88     3797.77    226.76 o 
   8   8   4      385.01      431.05    120.53 o 
   9   8   4       42.08      -69.46     69.46 o 
  10   8   4      657.98      559.76    140.96 o 
  11   8   4      157.70      206.33    120.53 o 
  12   8   4      138.59       36.77    106.23 o 
 -11   9   4       34.43      212.46    114.40 o 
 -10   9   4      122.50      -30.64     98.06 o 
  -9   9   4       46.34      -30.64     81.72 o 
  -8   9   4        2.04      -16.34     71.50 o 
  -7   9   4        2.80       -2.04     63.33 o 
  -6   9   4     1730.64     1705.83    153.22 o 
  -5   9   4     3418.94     2696.64    185.90 o 
  -4   9   4     2420.08     2403.33    103.07 o 
  -3   9   4      699.26      738.19    236.98 o 
  -2   9   4        0.07        8.27     29.93 o 
  -1   9   4       67.09       44.04     37.48 o 
   0   9   4     1161.21     1314.58     74.95 o 
   1   9   4     1195.38     1227.75     70.74 o 
   2   9   4      200.09      163.89     44.67 o 
   3   9   4      287.87      347.14     56.72 o 
   4   9   4      273.65      268.92     52.00 o 
   5   9   4      271.56      363.34     58.95 o 
   6   9   4       57.34       42.90     71.50 o 
   7   9   4        1.80      -20.43     77.63 o 
   8   9   4        8.93      -71.50     71.50 o 
   9   9   4      129.90       65.37     81.72 o 
  10   9   4      155.66       38.82     96.02 o 
  11   9   4      103.38       75.59    104.19 o 
  12   9   4        2.39      -34.73     98.06 o 
 -11  10   4      395.41      455.57    169.56 o 
 -10  10   4       94.04      -42.90    104.19 o 
  -9  10   4        2.60       28.60    104.19 o 
  -8  10   4      157.83      173.65     93.97 o 
  -7  10   4      430.07      255.36    100.10 o 
  -6  10   4     1419.13     1571.00    153.22 o 
  -5  10   4     1664.87     1763.03    155.26 o 
  -4  10   4     2624.14     2429.02    175.69 o 
  -3  10   4      102.84      113.76     47.61 o 
  -2  10   4       86.86       69.89     40.25 o 
  -1  10   4        5.31      -12.38     34.84 o 
   0  10   4      573.02      650.60     72.43 o 
   1  10   4     1154.20     1029.02     69.29 o 
   2  10   4     1374.64     1344.80     79.41 o 
   3  10   4     1824.62     1755.75     90.70 o 
   4  10   4      271.41      542.09     74.57 o 
   5  10   4     1480.27     1378.96    163.43 o 
   6  10   4     1536.88     1812.06    159.35 o 
   7  10   4     1661.83     1838.62    167.52 o 
   8  10   4     2369.82     1969.36    173.65 o 
   9  10   4      957.20      982.64    177.73 o 
  10  10   4      188.25      382.02    136.87 o 
  11  10   4       27.05       44.94    112.36 o 
 -10  11   4      155.36       22.47    116.45 o 
  -9  11   4      323.07      230.85    124.62 o 
  -8  11   4     1102.21     1127.69    196.12 o 
  -7  11   4      853.95      927.48    161.39 o 
  -6  11   4      880.18      727.28    151.18 o 
  -5  11   4      385.42      275.79    112.36 o 
  -4  11   4      584.57      565.89    130.75 o 
  -3  11   4      190.07      200.21     89.89 o 
  -2  11   4      294.64      318.81     60.77 o 
  -1  11   4       64.73      132.88     50.31 o 
   0  11   4       11.09      -11.33     37.29 o 
   1  11   4      368.42      300.31     64.27 o 
   2  11   4       40.97      -34.32     43.26 o 
   3  11   4       59.22       33.28     46.93 o 
   4  11   4      249.92      286.30     97.04 o 
   5  11   4      295.72      204.29     96.02 o 
   6  11   4      298.69      520.94    120.53 o 
   7  11   4        5.23      -40.86     77.63 o 
   8  11   4        4.80      -20.43     83.76 o 
   9  11   4      115.62      104.19     96.02 o 
  10  11   4        9.21      -63.33     89.89 o 
  11  11   4        0.98      -32.69    106.23 o 
  -9  12   4       35.63      -46.99    108.27 o 
  -8  12   4       28.46       38.82    112.36 o 
  -7  12   4        1.69       -8.17     87.85 o 
  -6  12   4      127.11       53.12     98.06 o 
  -5  12   4      252.04      171.60     93.97 o 
  -4  12   4     2203.37     1908.08    165.48 o 
  -3  12   4      627.19      527.07    126.66 o 
  -2  12   4      471.22      545.46    124.62 o 
  -1  12   4      797.77     1123.01    124.62 o 
   0  12   4      248.52      445.62     74.95 o 
   1  12   4      479.84      648.24    149.13 o 
   2  12   4      737.76      967.00    120.53 o 
   3  12   4     3196.70     2830.06    128.99 o 
   4  12   4      398.52      508.68    110.32 o 
   5  12   4      113.79      192.03    102.15 o 
   6  12   4      761.27      806.95    155.26 o 
   7  12   4     1124.03     1401.44    200.21 o 
   8  12   4      937.45     1270.69    204.29 o 
   9  12   4      104.24      -38.82     93.97 o 
  10  12   4        0.47     -100.10     89.89 o 
  -8  13   4      423.79      341.17    143.00 o 
  -7  13   4      431.94      271.71    128.70 o 
  -6  13   4      399.45      424.93    134.83 o 
  -5  13   4        1.23      -88.87     59.24 o 
  -4  13   4      106.18       12.26     89.89 o 
  -3  13   4      155.29      177.73     96.02 o 
  -2  13   4      238.58       93.97     89.89 o 
  -1  13   4       61.61       17.42     48.86 o 
   0  13   4        0.57      -62.39     41.59 o 
   1  13   4     1307.21     1394.97    216.55 o 
   2  13   4      368.40      486.36     81.61 o 
   3  13   4      679.57      932.00    102.29 o 
   4  13   4     1023.80     1156.29    167.52 o 
   5  13   4      157.99      269.66    110.32 o 
   6  13   4      326.01      545.46    140.96 o 
   7  13   4        0.08      -81.72     79.67 o 
   8  13   4      128.90      110.32    120.53 o 
   9  13   4      361.02      332.99    145.05 o 
  -7  14   4      120.88      118.49    114.40 o 
  -6  14   4      401.37      459.65    149.13 o 
  -5  14   4      122.91       57.20    100.10 o 
  -4  14   4      485.19      766.09    157.30 o 
  -3  14   4      651.78      806.95    161.39 o 
  -2  14   4      263.99      230.85    106.23 o 
  -1  14   4      312.34      382.02    114.40 o 
   0  14   4      110.68        5.14     74.57 o 
   1  14   4      317.44      413.52     82.45 o 
   2  14   4       19.41       73.99     58.39 o 
   3  14   4       18.43        8.17     83.76 o 
   4  14   4      283.51      355.47    106.23 o 
   5  14   4      682.94     1029.63    175.69 o 
   6  14   4      572.05      572.01    149.13 o 
   7  14   4      360.10      318.69    138.92 o 
   8  14   4      367.56      449.44    151.18 o 
  -6  15   4      662.19      670.07    173.65 o 
  -5  15   4      256.05       32.69    110.32 o 
  -4  15   4       19.06      -14.30     98.06 o 
  -3  15   4        4.08       34.73     96.02 o 
  -2  15   4        0.79      -73.54     83.76 o 
  -1  15   4      929.91      894.79    165.48 o 
   0  15   4      219.43      283.96    124.62 o 
   1  15   4      260.69      320.48     80.98 o 
   2  15   4       47.57      -67.42     73.54 o 
   3  15   4       86.10      165.48     96.02 o 
   4  15   4        0.35        6.13     81.72 o 
   5  15   4       11.71      -77.63     81.72 o 
   6  15   4       73.40      122.57    108.27 o 
   7  15   4        0.45      -63.33    102.15 o 
  -4  16   4      104.77      116.45    116.45 o 
  -3  16   4       44.81        8.17     96.02 o 
  -2  16   4       46.99      -42.90     87.85 o 
  -1  16   4       39.05       28.60     93.97 o 
   0  16   4      122.68       20.43    106.23 o 
   1  16   4       51.29        0.00     89.89 o 
   2  16   4       16.49       49.03     91.93 o 
   3  16   4       91.75      -30.64     81.72 o 
   4  16   4      160.10      187.95    114.40 o 
   5  16   4      738.01      725.23    167.52 o 
  -2  17   4        4.64      -53.12     89.89 o 
  -1  17   4       11.66       57.20    120.53 o 
   0  17   4        1.60      -22.47    100.10 o 
   3  17   4      135.37      222.68    114.40 o 
  -1 -17   5       53.14       20.43    104.19 o 
   0 -17   5      184.69        2.04    118.49 o 
   1 -17   5      180.96      124.62    130.75 o 
  -4 -16   5       24.76       18.39    102.15 o 
  -3 -16   5      157.55      251.28    128.70 o 
  -2 -16   5       55.52      -65.37     87.85 o 
  -1 -16   5       20.17      -63.33     91.93 o 
   0 -16   5      114.53        8.17    110.32 o 
   1 -16   5       18.05      -46.99     96.02 o 
   2 -16   5       23.91       36.77     91.93 o 
   3 -16   5       86.77      -38.82    102.15 o 
   4 -16   5       39.89      -26.56    110.32 o 
  -6 -15   5      608.77      701.89    118.43 o 
  -5 -15   5     1269.50     1518.07    340.14 o 
  -4 -15   5     1587.79     1735.32    135.67 o 
  -3 -15   5      556.32      635.34    153.22 o 
  -2 -15   5      179.77       69.46    104.19 o 
  -1 -15   5        9.73      -93.97     91.93 o 
   0 -15   5      242.59      310.52    132.79 o 
   1 -15   5      112.64      185.90    124.62 o 
   2 -15   5       97.20       12.26    102.15 o 
   3 -15   5      100.64      114.40     89.89 o 
   4 -15   5        0.23       30.64    106.23 o 
   5 -15   5        1.50       77.63    116.45 o 
   6 -15   5       20.79      -10.21    102.15 o 
  -8 -14   5      104.27       96.65     84.42 o 
  -7 -14   5       72.94       63.33     73.67 o 
  -6 -14   5       68.18      119.51     69.16 o 
  -5 -14   5        0.19      -47.86     59.02 o 
  -4 -14   5       13.95       41.37    112.36 o 
  -3 -14   5       10.09       11.91     58.75 o 
  -2 -14   5       21.37       10.21     89.89 o 
  -1 -14   5       93.36      -16.34     87.85 o 
   0 -14   5        0.62     -104.19     69.46 o 
   1 -14   5      273.85      192.03    116.45 o 
   2 -14   5      444.40      572.01    149.13 o 
   3 -14   5      107.09       53.12     98.06 o 
   4 -14   5       67.19       98.06     91.93 o 
   5 -14   5       24.14      -46.99     71.50 o 
   6 -14   5        2.39       26.56    102.15 o 
   7 -14   5      337.44      539.33    161.39 o 
  -9 -13   5      176.22      196.49     89.29 o 
  -8 -13   5       62.07      103.83     83.05 o 
  -7 -13   5      434.47      478.46    102.53 o 
  -6 -13   5      463.34      412.30     89.42 o 
  -5 -13   5      417.54      484.68    143.00 o 
  -4 -13   5      112.69       91.58     62.23 o 
  -3 -13   5      149.04       94.24     61.28 o 
  -2 -13   5      663.46      903.60    103.74 o 
  -1 -13   5       92.46      124.62     93.97 o 
   0 -13   5       86.54      116.45     85.80 o 
   1 -13   5       13.21      -34.73     83.76 o 
   2 -13   5      293.09       93.97     91.93 o 
   3 -13   5      175.69      206.33    106.23 o 
   4 -13   5      244.59      298.26    122.57 o 
   5 -13   5      879.51     1090.91    169.56 o 
   6 -13   5      899.79      872.32    173.65 o 
   7 -13   5      563.89      872.32    163.43 o 
   8 -13   5      258.47      167.52    130.75 o 
  -9 -12   5       25.30       -1.33     71.15 o 
  -8 -12   5      712.65      846.39    124.21 o 
  -7 -12   5      745.07      708.56    108.34 o 
  -6 -12   5       34.68      -38.19     51.76 o 
  -5 -12   5      168.47      210.79     93.97 o 
  -4 -12   5       60.85       57.20     57.78 o 
  -3 -12   5      326.96      239.15     66.88 o 
  -2 -12   5      211.89      285.84     72.85 o 
  -1 -12   5      124.38       93.43     55.96 o 
   0 -12   5      333.17      198.16    108.27 o 
   1 -12   5      256.59      259.45    112.36 o 
   2 -12   5      715.75      665.99    145.05 o 
   3 -12   5        0.41      -44.94     83.76 o 
   4 -12   5      119.34       77.63     83.76 o 
   5 -12   5      242.33      269.66    104.19 o 
   6 -12   5       30.15       32.69     77.63 o 
   7 -12   5      173.60      177.73    106.23 o 
   8 -12   5      697.00      682.33    163.43 o 
   9 -12   5      743.99      743.62    173.65 o 
 -10 -11   5       13.13      -16.34    112.36 o 
  -9 -11   5       44.76      -93.97     96.02 o 
  -8 -11   5       29.55        5.18    108.27 o 
  -7 -11   5      725.88      899.77    115.54 o 
  -6 -11   5      434.26      426.00     97.04 o 
  -5 -11   5      678.82      797.78    100.84 o 
  -4 -11   5      954.39      980.67    111.34 o 
  -3 -11   5     1106.53     1188.78    111.61 o 
  -2 -11   5     3189.52     2968.32    131.36 o 
  -1 -11   5     1922.12     1885.50    102.93 o 
   0 -11   5     2487.00     2643.91    118.76 o 
   1 -11   5      545.85      619.00    134.83 o 
   2 -11   5      119.77      145.05     91.93 o 
   3 -11   5       34.53      -55.16     77.63 o 
   5 -11   5     1022.71      990.81    155.26 o 
   6 -11   5      505.56      488.26    120.53 o 
   7 -11   5      397.72      388.15    126.66 o 
   8 -11   5        7.83      -87.85     85.80 o 
   9 -11   5        1.92      -46.99     87.85 o 
  10 -11   5        6.04      -87.85     91.93 o 
 -11 -10   5       41.97     -132.79    104.19 o 
 -10 -10   5        0.06      -18.39     93.97 o 
  -9 -10   5       34.44      -30.64     75.59 o 
  -8 -10   5       17.23      -41.30    100.10 o 
  -7 -10   5       18.51       22.47     50.56 o 
  -6 -10   5       48.42      -15.84     46.93 o 
  -5 -10   5      575.58      691.98    222.68 o 
  -4 -10   5        0.21      -47.71     42.16 o 
  -3 -10   5      219.62      136.30     56.12 o 
  -2 -10   5       25.48       20.75     45.62 o 
  -1 -10   5      197.82      216.55     54.04 o 
   0 -10   5        0.81      -20.43     39.22 o 
   1 -10   5      256.79      277.84     96.02 o 
   2 -10   5      246.67      185.90     91.93 o 
   3 -10   5     1157.47     1321.76    171.60 o 
   4 -10   5       13.14       12.26     69.46 o 
   5 -10   5       13.22      -95.00     63.33 o 
   6 -10   5      638.93      665.99    136.87 o 
   7 -10   5      231.99      159.35     98.06 o 
   8 -10   5      530.69      480.08    128.70 o 
   9 -10   5      680.68      782.43    163.43 o 
  10 -10   5      372.70      175.69    108.27 o 
  11 -10   5      262.40      196.12    124.62 o 
 -11  -9   5      115.50      339.12    140.96 o 
 -10  -9   5        0.89      -22.47     96.02 o 
  -9  -9   5      173.03      204.29    114.40 o 
  -8  -9   5      711.00      612.39    130.75 o 
  -7  -9   5     1310.49     1328.96    128.54 o 
  -6  -9   5     1334.55     1204.14    101.03 o 
  -5  -9   5     3072.65     2997.35    136.37 o 
  -4  -9   5     1474.51     1358.87     87.32 o 
  -3  -9   5      867.23      913.73    226.76 o 
  -2  -9   5     1958.46     2175.47    103.10 o 
  -1  -9   5      705.46      705.48    167.52 o 
   0  -9   5     1754.36     1858.04    130.75 o 
   1  -9   5       15.98      -15.50     28.96 o 
   2  -9   5        3.04      -53.12     51.07 o 
   3  -9   5      205.20      173.65     77.63 o 
   4  -9   5       48.37      -10.21     53.12 o 
   5  -9   5     2088.74     2153.23    161.39 o 
   6  -9   5     1014.17     1111.34    163.43 o 
   7  -9   5     1993.90     2098.07    171.60 o 
   8  -9   5      149.38      147.09     93.97 o 
   9  -9   5      187.75      302.35    114.40 o 
  10  -9   5      109.88      173.65    110.32 o 
  11  -9   5       50.34      -16.34     98.06 o 
 -12  -8   5      110.02      -81.72     85.80 o 
 -11  -8   5       29.68      -36.77     83.76 o 
 -10  -8   5       10.27      -71.50     89.89 o 
  -9  -8   5        2.31       12.26     89.89 o 
  -8  -8   5       40.30       -8.17     69.46 o 
  -7  -8   5      114.78       81.72     61.29 o 
  -6  -8   5     2458.37     2245.20    153.22 o 
  -5  -8   5        1.20      -44.72     39.55 o 
  -4  -8   5     1059.79      933.18     91.65 o 
  -3  -8   5      117.33       87.95     43.26 o 
  -2  -8   5      109.05      160.37     46.23 o 
  -1  -8   5     1806.79     1719.32     59.08 o 
   0  -8   5       21.58       -3.47     28.46 o 
   1  -8   5      967.97      916.90     58.84 o 
   2  -8   5        5.80      -28.20     18.80 o 
   3  -8   5       70.44       32.69     61.29 o 
   4  -8   5       96.58      145.05     71.50 o 
   5  -8   5      336.44      426.97     91.93 o 
   6  -8   5     4014.25     3869.27    224.72 o 
   7  -8   5      340.61      279.88     93.97 o 
   8  -8   5      301.96      335.04    108.27 o 
   9  -8   5       54.37       14.30     75.59 o 
  10  -8   5       10.81      -18.39     75.59 o 
  11  -8   5        2.41      -59.24     75.59 o 
  12  -8   5       38.75      -73.54     87.85 o 
 -12  -7   5      350.87      347.29    140.96 o 
 -11  -7   5      284.67      200.21    132.79 o 
 -10  -7   5      301.91      316.65    128.70 o 
  -9  -7   5      393.62      265.58    116.45 o 
  -8  -7   5      122.75       65.37     89.89 o 
  -7  -7   5     3124.85     3219.49    142.81 o 
  -6  -7   5     1511.06     1491.28     92.42 o 
  -5  -7   5     2266.87     1980.79    103.10 o 
  -4  -7   5     1661.54     1579.52    195.10 o 
  -3  -7   5      168.25      156.98     76.61 o 
  -2  -7   5     2034.41     1921.42     89.42 o 
  -1  -7   5     3378.62     3745.00    133.46 o 
   0  -7   5     3897.76     4193.17    101.28 o 
   1  -7   5      513.94      858.02    112.36 o 
   2  -7   5     1960.83     2084.06     57.02 o 
   3  -7   5      696.68      862.35     99.08 o 
   4  -7   5     1606.43     1456.59    118.49 o 
   5  -7   5     3421.66     3501.55    196.12 o 
   6  -7   5     1306.07     1076.61    106.23 o 
   7  -7   5     2249.04     2304.40    163.43 o 
   8  -7   5      472.33      371.81    110.32 o 
   9  -7   5       72.15       93.97     79.67 o 
  10  -7   5        4.28      -49.03     69.46 o 
  11  -7   5       92.19       63.33     93.97 o 
  12  -7   5       13.69      -55.16     93.97 o 
 -12  -6   5       81.53       91.93    122.57 o 
 -11  -6   5        7.28       49.03    100.10 o 
 -10  -6   5      205.35      159.35     96.02 o 
  -9  -6   5     2038.74     1985.71    179.78 o 
  -8  -6   5     2046.42     1779.37    157.30 o 
  -7  -6   5      208.95       79.67     79.67 o 
  -6  -6   5        3.04      -51.20     34.84 o 
  -5  -6   5      804.63      852.98     83.63 o 
  -4  -6   5       65.59       41.27     61.29 o 
  -3  -6   5      211.46      139.56     38.68 o 
  -2  -6   5      307.80      474.68     57.73 o 
  -1  -6   5     4689.91     4274.75     95.74 o 
   0  -6   5     1371.92     1438.65     51.41 o 
   1  -6   5     2776.78     2532.70     66.39 o 
   2  -6   5      275.24      341.63     39.91 o 
   3  -6   5       15.57       35.37     19.91 o 
   4  -6   5      238.23      202.25     71.50 o 
   5  -6   5      200.19      234.93     75.59 o 
   6  -6   5      246.64      337.08     87.85 o 
   7  -6   5      364.73      241.06     85.80 o 
   8  -6   5      509.54     1005.11    143.00 o 
   9  -6   5      556.15      529.11    114.40 o 
  10  -6   5       51.29      -42.90     69.46 o 
  11  -6   5       65.48       81.72     89.89 o 
  12  -6   5      190.71      318.69    128.70 o 
 -13  -5   5      244.26     1108.81    274.45 o 
 -12  -5   5      247.31      156.53    166.05 o 
 -11  -5   5      500.96      386.11    140.96 o 
 -10  -5   5      113.60       81.72     93.97 o 
  -9  -5   5     1067.64      960.17    163.43 o 
  -8  -5   5      553.30      455.57    108.27 o 
  -7  -5   5      685.96      668.03    116.45 o 
  -6  -5   5        4.83      -30.64     44.94 o 
  -5  -5   5      170.28      185.14     48.38 o 
  -4  -5   5     3513.58     3509.06    127.02 o 
  -3  -5   5    18039.20    20900.93    448.49 o 
  -2  -5   5    13966.52    14409.89    322.74 o 
  -1  -5   5     5394.11     5232.33    205.23 o 
   0  -5   5     1045.49      796.12     29.82 o 
   1  -5   5      293.27      341.63     43.05 o 
   2  -5   5    12347.10    12338.46    509.71 o 
   3  -5   5      216.43      181.82     55.16 o 
   4  -5   5     1750.40     1577.13    110.32 o 
   5  -5   5     5246.88     6138.94    253.32 o 
   6  -5   5     1327.67     1338.11    108.27 o 
   7  -5   5        2.86      -30.64     51.07 o 
   8  -5   5      184.36      102.15     69.46 o 
   9  -5   5      980.74     1274.78    161.39 o 
  10  -5   5      161.66       55.16     81.72 o 
  11  -5   5      583.79      966.30    159.35 o 
 -13  -4   5      108.94      178.80    150.83 o 
 -12  -4   5       52.47       86.93    124.78 o 
 -11  -4   5      166.52      289.65    113.68 o 
  -9  -4   5      715.20      700.72    140.96 o 
  -8  -4   5      112.93       98.06     79.67 o 
  -7  -4   5       26.23      -24.51     51.07 o 
  -6  -4   5      101.87      118.49     65.37 o 
  -5  -4   5      614.67      520.66     64.96 o 
  -4  -4   5        2.97       -9.90     27.92 o 
  -3  -4   5      678.28      675.05     53.93 o 
  -2  -4   5     1308.19     1305.03     97.04 o 
  -1  -4   5      175.31      234.43     29.19 o 
   0  -4   5      644.96      536.17     23.83 o 
   1  -4   5      575.29      457.19     30.10 o 
   2  -4   5      519.02      558.72     47.43 o 
   3  -4   5      368.02      385.57     54.14 o 
   4  -4   5        2.26      -26.56     36.77 o 
   5  -4   5        0.37       26.56     42.90 o 
   6  -4   5      992.68      827.38     81.72 o 
   7  -4   5     4683.63     4902.98    222.68 o 
   8  -4   5     2538.29     2651.70    161.39 o 
   9  -4   5      779.38      911.14    138.92 o 
  10  -4   5        0.45      -38.82     67.42 o 
  11  -4   5      458.32      492.34    118.49 o 
  13  -4   5      122.54       22.47    112.36 o 
 -13  -3   5      101.12      134.60    113.44 o 
 -12  -3   5        6.55      -63.41     85.89 o 
 -11  -3   5       15.73     -107.77     73.50 o 
 -10  -3   5       12.36      -40.45     61.28 o 
  -9  -3   5     2554.79     3147.85    198.16 o 
  -7  -3   5     1407.04     1352.41    124.62 o 
  -6  -3   5     2578.72     2913.19    171.60 o 
  -5  -3   5     5275.18     5264.58    232.89 o 
  -4  -3   5    11009.62     9997.78    245.56 o 
  -3  -3   5     8864.16     9640.35    182.93 o 
  -2  -3   5    15215.97    15213.68    257.34 o 
  -1  -3   5    20807.99    23346.95    316.14 o 
   0  -3   5    12816.63    14185.49    237.67 o 
   1  -3   5     3591.20     3710.70    104.31 o 
   2  -3   5      490.11      382.77     40.27 o 
   3  -3   5     2075.68     2393.58     61.35 o 
   4  -3   5     6529.58     7133.94    161.86 o 
   5  -3   5     3675.20     3239.12     92.25 o 
   6  -3   5     2731.40     2910.90     91.30 o 
   7  -3   5      225.02      285.36    120.53 o 
   8  -3   5      318.10      410.62     85.80 o 
   9  -3   5     4221.65     4347.31    216.55 o 
  10  -3   5      402.11      535.24    112.36 o 
  11  -3   5      355.00      463.74    126.66 o 
  12  -3   5      277.69      271.71    122.57 o 
  13  -3   5        7.65       67.42    102.15 o 
 -13  -2   5       71.17       -7.64     97.31 o 
 -12  -2   5        6.41      -81.30     76.61 o 
 -11  -2   5      176.65      220.96     81.53 o 
 -10  -2   5        1.52      -46.99     55.84 o 
  -9  -2   5        1.40      -45.42     48.86 o 
  -8  -2   5       58.50       34.77     56.18 o 
  -7  -2   5      756.72     1063.72     80.46 o 
  -6  -2   5     2406.51     2129.91    135.85 o 
  -5  -2   5     1668.31     1464.52     71.41 o 
  -4  -2   5     3232.97     3367.36    108.48 o 
  -3  -2   5      203.38      153.29     26.10 o 
  -2  -2   5       64.62       21.96     14.82 o 
  -1  -2   5     5712.80     6641.03    125.76 o 
   0  -2   5     5322.66     5514.38    178.30 o 
   1  -2   5      217.74      273.39     26.32 o 
   2  -2   5      495.80      409.97     63.72 o 
   3  -2   5      165.13      166.35     22.24 o 
   4  -2   5      356.84      416.22     63.69 o 
   5  -2   5      131.41      217.06     29.73 o 
   6  -2   5      339.68      307.98     92.81 o 
   7  -2   5       52.76       87.53     29.16 o 
   8  -2   5        0.22      -37.56     25.04 o 
   9  -2   5     1438.12     1430.28     87.78 o 
  10  -2   5      243.12      239.96     64.24 o 
  11  -2   5      320.57      326.87    112.36 o 
  12  -2   5      370.77      261.49    116.45 o 
  13  -2   5       17.77       -8.17     98.06 o 
 -13  -1   5      434.41      389.04    123.60 o 
 -12  -1   5      468.00      869.93    208.38 o 
 -11  -1   5      514.27      583.98     95.66 o 
 -10  -1   5      254.90      292.76     74.38 o 
  -9  -1   5     1950.52     1913.45    102.44 o 
  -8  -1   5      568.18      536.77     72.23 o 
  -7  -1   5     3667.80     3372.15    124.45 o 
  -6  -1   5     2897.74     2916.73    108.08 o 
  -5  -1   5      228.25      320.39     48.54 o 
  -4  -1   5       51.27      -12.19     21.10 o 
  -3  -1   5     5539.17     7400.07    174.15 o 
  -2  -1   5    17715.73    17499.56    508.68 o 
  -1  -1   5     1428.88     1553.31     58.49 o 
   0  -1   5     2413.51     2514.69     60.15 o 
   1  -1   5     3507.84     3555.61     76.20 o 
   2  -1   5     1768.76     1679.10     47.29 o 
   3  -1   5    10940.70    10897.22    189.88 o 
   4  -1   5     2963.54     4088.27     91.42 o 
   5  -1   5    16056.90    17079.24    317.92 o 
   6  -1   5     8448.30     8767.48    174.65 o 
   7  -1   5     4105.48     3979.28    104.61 o 
   8  -1   5      226.15      174.12     37.24 o 
   9  -1   5      790.12      760.72    149.93 o 
  10  -1   5      286.43      367.72    114.40 o 
  11  -1   5      346.03      451.48    128.70 o 
  12  -1   5      945.43     1246.17    196.12 o 
  13  -1   5       20.77      -20.43    100.10 o 
  14  -1   5        3.03     -118.49    104.19 o 
 -12   0   5      241.55      339.12    138.92 o 
 -11   0   5      650.97      753.74     97.72 o 
 -10   0   5      970.61     1226.61    148.11 o 
  -9   0   5      509.25      566.50     77.19 o 
  -8   0   5      639.42      628.69     73.63 o 
  -7   0   5     1306.54     1560.10     79.70 o 
  -6   0   5     2288.51     2093.39     88.62 o 
  -5   0   5     1007.88      894.79     79.67 o 
  -4   0   5     3101.80     3205.32    151.18 o 
  -3   0   5     3280.89     3601.65    153.22 o 
  -2   0   5       11.89       42.90     30.64 o 
  -1   0   5     6791.54     6187.97    208.38 o 
   0   0   5     7796.37     8858.94    159.65 o 
   1   0   5      481.71      507.53     23.72 o 
   2   0   5    19015.99    20558.22    328.10 o 
   3   0   5      456.13      537.92     28.96 o 
   4   0   5     2855.57     3202.16     75.87 o 
   5   0   5      895.61     1018.11     41.50 o 
   6   0   5      967.84      874.49     66.42 o 
   7   0   5       12.91        4.53     23.21 o 
   8   0   5       78.39      155.50     36.20 o 
   9   0   5      828.66     1014.34     73.78 o 
  10   0   5     1765.28     1466.42     91.91 o 
  11   0   5     1301.96     1718.09    214.51 o 
  12   0   5       63.35     -125.64     83.76 o 
  13   0   5      397.59      672.12    163.43 o 
  14   0   5       92.05       93.97    122.57 o 
 -11   1   5      505.08      565.89    132.79 o 
 -10   1   5      202.72      161.39     87.85 o 
  -9   1   5      341.82      482.13    100.10 o 
  -8   1   5      300.09      279.88     79.67 o 
  -7   1   5      348.53      361.60     79.67 o 
  -6   1   5       15.55       -6.13     38.82 o 
  -5   1   5     4316.75     4306.45    187.95 o 
  -4   1   5     9151.21     7491.35    263.54 o 
  -3   1   5     2205.07     2933.62    132.79 o 
  -2   1   5    12767.17    12935.70    388.15 o 
  -1   1   5     4244.88     4567.95    167.52 o 
   0   1   5     9830.75    10511.80    225.35 o 
   1   1   5     5900.72     7524.72    171.90 o 
   2   1   5    10660.58    10882.78    236.15 o 
   3   1   5    39105.09    42147.50    800.25 o 
   4   1   5     4120.26     4799.29     99.46 o 
   5   1   5     2283.27     1899.65     56.83 o 
   6   1   5     1486.98     1376.15     60.76 o 
   7   1   5     1846.78     1903.89     74.66 o 
   8   1   5     1226.67     1218.53     56.70 o 
   9   1   5     1514.16     1299.05     83.45 o 
  10   1   5     1922.22     1824.41    101.47 o 
  11   1   5      385.97      378.79     76.06 o 
  12   1   5       20.74      -28.60     69.46 o 
  13   1   5      121.22       93.97    102.15 o 
  14   1   5      296.06      341.17    143.00 o 
 -13   2   5      133.60      204.29    177.73 o 
 -10   2   5      754.26      939.74    138.92 o 
  -9   2   5       28.64      -28.60     61.29 o 
  -8   2   5      215.97       24.51     59.24 o 
  -7   2   5       22.05       53.12     51.07 o 
  -6   2   5       62.95      239.02     63.33 o 
  -5   2   5       90.22        2.04     36.77 o 
  -4   2   5     2068.38     2251.29    118.49 o 
  -3   2   5     2138.59     2130.75    108.27 o 
  -2   2   5      955.41     1139.94     75.59 o 
  -1   2   5     3862.34     3891.74    151.18 o 
   0   2   5     5598.54     6365.71    216.55 o 
   1   2   5     5334.63     6890.20    163.95 o 
   2   2   5     3285.92     3594.84    136.87 o 
   3   2   5     7869.51     8964.97    557.71 o 
   4   2   5     3127.21     3730.72    114.84 o 
   5   2   5       11.99      -16.51     13.98 o 
   6   2   5     2209.80     2254.86     67.12 o 
   7   2   5      315.58      367.61     40.63 o 
   8   2   5      486.11      714.09    113.38 o 
   9   2   5      455.41      477.45     77.19 o 
  10   2   5       83.27      109.15     55.26 o 
  11   2   5     1359.08     1443.18     96.75 o 
  12   2   5       53.29       69.46     89.89 o 
  13   2   5        0.76       -8.17     96.02 o 
  14   2   5        0.28     -128.70     98.06 o 
 -13   3   5       35.02      -16.34    147.09 o 
 -12   3   5      301.48      410.62    167.52 o 
 -11   3   5      543.28      431.05    149.13 o 
 -10   3   5      308.32      553.63    114.40 o 
  -9   3   5     1471.03     1503.58    124.62 o 
  -8   3   5       12.73       32.69     57.20 o 
  -7   3   5      212.20      140.96     63.33 o 
  -6   3   5      677.21      686.42     91.93 o 
  -5   3   5     4147.61     5399.41    214.51 o 
  -4   3   5     9098.19     9360.61    312.57 o 
  -3   3   5    10796.95    13131.82    402.45 o 
  -2   3   5     2404.57     1975.49    102.15 o 
  -1   3   5     1106.92     1158.33     75.59 o 
   0   3   5     5447.38     5130.31    127.96 o 
   1   3   5     4603.61     5991.97    116.12 o 
   2   3   5     6081.71     5401.22    140.84 o 
   3   3   5     5278.56     6037.85    157.38 o 
   4   3   5     1999.67     2549.09     96.02 o 
   5   3   5      339.10      345.69     52.00 o 
   6   3   5     2226.79     2238.69     94.61 o 
   7   3   5     1782.39     1433.69    229.83 o 
   8   3   5     3336.17     3070.71    124.90 o 
   9   3   5     6399.72     6188.44    199.35 o 
  10   3   5     1252.94     1324.64    101.59 o 
  11   3   5      359.60      376.96     80.69 o 
  12   3   5       88.59       74.51     67.16 o 
  13   3   5       31.98      -38.82     96.02 o 
 -13   4   5      214.27      130.75    136.87 o 
 -12   4   5        0.26      -87.85    114.40 o 
 -11   4   5        0.52      -20.43     91.93 o 
 -10   4   5       68.60        6.13     75.59 o 
  -9   4   5      237.35      249.58     69.68 o 
  -8   4   5        9.56       13.72     44.13 o 
  -7   4   5     1786.03     1619.20    166.50 o 
  -6   4   5     6324.28     6580.21    253.32 o 
  -5   4   5     2826.21     2725.24    138.92 o 
  -4   4   5     6769.99     6125.73    168.55 o 
  -3   4   5      785.84      661.91     44.78 o 
  -2   4   5      536.41      596.32     52.71 o 
  -1   4   5       36.69       -2.63     25.54 o 
   0   4   5      454.64      285.19     34.32 o 
   1   4   5     2057.95     1786.29     62.34 o 
   2   4   5       10.44       11.40     13.81 o 
   3   4   5      277.56      348.53     90.91 o 
   4   4   5       40.75       12.57     27.92 o 
   5   4   5      113.33      102.66     42.90 o 
   6   4   5       26.27       58.90     38.26 o 
   7   4   5       26.49       48.81     40.37 o 
   8   4   5       57.38       21.78     71.50 o 
   9   4   5       72.95       55.24     52.59 o 
  10   4   5       72.33        4.20     51.76 o 
  11   4   5      329.32      419.83     82.74 o 
  12   4   5       58.51      -22.99     90.91 o 
  13   4   5        2.12      -26.56     96.02 o 
 -12   5   5       81.69      110.32    124.62 o 
 -11   5   5      133.77      112.36    114.40 o 
 -10   5   5      642.13      490.30    151.18 o 
  -9   5   5     2197.94     2016.35    181.82 o 
  -8   5   5     1202.59     1560.77     94.19 o 
  -7   5   5       24.74       39.87     44.16 o 
  -6   5   5       32.31       27.14     37.77 o 
  -5   5   5     2314.05     2329.18     97.09 o 
  -4   5   5     3788.42     3257.24    113.14 o 
  -3   5   5     9627.49    10241.70    244.31 o 
  -2   5   5     5472.47     5517.11    225.74 o 
  -1   5   5     5505.22     6113.41    158.90 o 
   0   5   5     6178.62     6380.87    318.69 o 
   1   5   5     2291.24     3236.39     97.04 o 
   2   5   5     6270.26     6152.62    152.02 o 
   3   5   5     3948.75     3985.53     90.95 o 
   4   5   5    12128.54    12237.47    219.05 o 
   5   5   5     3772.09     3509.29    120.70 o 
   6   5   5     1394.22     1286.07     72.99 o 
   7   5   5     1645.81     1855.88     92.50 o 
   8   5   5      313.57      430.62     67.85 o 
   9   5   5     4206.61     3908.76    152.20 o 
  10   5   5     1723.79     1395.16     94.82 o 
  11   5   5        7.04      -55.05     55.49 o 
  12   5   5       45.17     -113.38     75.59 o 
  13   5   5        3.00      -98.06     96.02 o 
 -12   6   5      298.43       91.93    138.92 o 
 -11   6   5      351.83      147.09    128.70 o 
 -10   6   5       28.49       34.73     91.93 o 
  -9   6   5       31.67      132.79     89.89 o 
  -8   6   5      656.52      594.49    136.87 o 
  -7   6   5     2603.07     2858.43    156.28 o 
  -6   6   5     6039.20     5675.72    226.76 o 
  -5   6   5     1020.23     1076.20     79.67 o 
  -4   6   5      110.49       70.48     61.29 o 
  -3   6   5      605.30      450.45     54.84 o 
  -2   6   5       28.55      -34.20     25.00 o 
  -1   6   5       20.86      -21.79     21.52 o 
   0   6   5        0.08        6.26     22.36 o 
   1   6   5      883.31      772.55     47.08 o 
   2   6   5       12.87        7.45     38.82 o 
   3   6   5      879.83     1003.15     43.24 o 
   4   6   5       84.03       63.78     22.85 o 
   5   6   5     2063.83     1723.59     58.04 o 
   6   6   5     3471.74     3866.12    164.45 o 
   7   6   5     1491.33     1167.72     73.55 o 
   8   6   5     1042.20     1142.55    202.25 o 
   9   6   5     1920.25     1990.01    105.99 o 
  10   6   5      483.92      602.66    132.79 o 
  11   6   5      586.13      563.84    136.87 o 
  12   6   5       82.35      -12.26     91.93 o 
  13   6   5        9.75     -104.19    104.19 o 
 -12   7   5      530.66      882.54    194.08 o 
 -11   7   5      311.57      382.02    134.83 o 
 -10   7   5       32.62        6.13     93.97 o 
  -9   7   5      107.61       59.24     91.93 o 
  -8   7   5       28.63      -42.90     79.67 o 
  -7   7   5     1233.97     1003.07    163.43 o 
  -6   7   5      274.56      467.17     68.22 o 
  -5   7   5     2909.64     2795.87    112.78 o 
  -4   7   5      681.14      748.93     63.49 o 
  -3   7   5     2718.42     2617.80    114.40 o 
  -2   7   5     7382.26     8370.62    213.66 o 
  -1   7   5     4167.10     3931.00    125.58 o 
   0   7   5     3188.01     2851.35    279.88 o 
   1   7   5     4867.06     5087.32    381.00 o 
   2   7   5     7364.04     7769.56    197.49 o 
   3   7   5       14.71        1.18     26.99 o 
   4   7   5     1236.32     1203.01     49.90 o 
   5   7   5      731.08      784.82     44.22 o 
   6   7   5      300.44      332.96     77.63 o 
   7   7   5     4138.88     3719.05    140.31 o 
   8   7   5     2889.72     2591.86    137.90 o 
   9   7   5      542.58      751.79    143.00 o 
  10   7   5       37.95       55.16     85.80 o 
  11   7   5      259.39      173.65    104.19 o 
  12   7   5      122.69       -4.09     91.93 o 
  13   7   5      218.39      218.59    138.92 o 
 -11   8   5      142.44      104.19    112.36 o 
 -10   8   5        2.39      -91.93     85.80 o 
  -9   8   5       85.52      147.09     89.89 o 
  -8   8   5        9.26      -32.69     61.29 o 
  -7   8   5      417.76      520.94    128.70 o 
  -6   8   5     1530.06     1413.69    179.78 o 
  -5   8   5     2467.56     2435.10    107.86 o 
  -4   8   5      867.52     1000.67     87.78 o 
  -3   8   5       88.21       53.93     36.03 o 
  -2   8   5        6.30        7.22     32.48 o 
  -1   8   5       12.59       -7.15     28.89 o 
   0   8   5      636.58      841.56     75.12 o 
   1   8   5     1811.13     1514.22     75.83 o 
   2   8   5      328.41      242.50     46.80 o 
   3   8   5       18.58      -10.54     27.33 o 
   4   8   5       43.29       30.04     32.83 o 
   5   8   5        1.27        0.00     33.22 o 
   6   8   5      310.72      348.57     78.65 o 
   7   8   5        0.15      -32.58     42.69 o 
   8   8   5      856.25      580.19    132.79 o 
   9   8   5      522.45      418.80    122.57 o 
  10   8   5      507.64      555.67    140.96 o 
  11   8   5      572.34      496.43    136.87 o 
  12   8   5       25.89      -34.73     96.02 o 
 -11   9   5      142.94       67.42    122.57 o 
 -10   9   5        6.41       -6.13    100.10 o 
  -9   9   5       29.95      -73.54     87.85 o 
  -8   9   5        6.99      -83.76     71.50 o 
  -7   9   5     1189.79     1162.42    179.78 o 
  -6   9   5      454.56      723.19    126.66 o 
  -5   9   5     2664.47     2283.97    171.60 o 
  -4   9   5     2038.01     2220.45    102.01 o 
  -3   9   5      337.47      299.55     57.57 o 
  -2   9   5     1901.89     2044.44     94.41 o 
  -1   9   5     4663.85     5198.10    161.62 o 
   0   9   5     2983.70     3407.17    124.23 o 
   1   9   5      434.66      559.30     65.62 o 
   2   9   5     1515.58     1170.75     71.41 o 
   3   9   5       25.38        9.19     33.22 o 
   4   9   5       29.13       86.26     37.77 o 
   5   9   5     1428.78     1299.29    126.66 o 
   6   9   5     8030.66     7775.31    345.25 o 
   7   9   5     5811.92     5946.91    302.35 o 
   8   9   5      505.26      572.01    126.66 o 
   9   9   5      925.46     1374.88    185.90 o 
  10   9   5      245.71      175.69    110.32 o 
  11   9   5       75.74        2.04     89.89 o 
  12   9   5       93.42      226.76    128.70 o 
 -10  10   5       15.93       40.86    114.40 o 
  -9  10   5      178.94       65.37    106.23 o 
  -8  10   5      198.91      157.30    112.36 o 
  -7  10   5      341.84      512.77    122.57 o 
  -6  10   5      446.50      296.22    110.32 o 
  -5  10   5     1038.82     1066.40    161.39 o 
  -4  10   5     2051.78     1914.21    155.26 o 
  -3  10   5      481.30      363.54     77.63 o 
  -2  10   5      548.74      688.22     77.03 o 
  -1  10   5        0.25      -48.72     32.48 o 
   0  10   5      446.15      557.05     72.85 o 
   1  10   5      101.42       11.24     40.37 o 
   2  10   5        0.33      -25.60     34.84 o 
   3  10   5      291.66      418.31     65.28 o 
   4  10   5      143.78       77.63     75.59 o 
   5  10   5      848.16     1074.57    153.22 o 
   6  10   5       34.83        4.09     75.59 o 
   7  10   5       58.50      108.27     91.93 o 
   8  10   5        0.65      -40.86     75.59 o 
   9  10   5       89.39      134.83    102.15 o 
  10  10   5        0.60       34.73     98.06 o 
  11  10   5        6.36     -100.10     89.89 o 
 -10  11   5      284.68      196.12    138.92 o 
  -9  11   5      126.19       -8.17    110.32 o 
  -8  11   5       20.89        4.09     77.63 o 
  -7  11   5       29.96       -4.09     73.54 o 
  -6  11   5       10.93      -30.64     81.72 o 
  -5  11   5      619.89      600.62    134.83 o 
  -4  11   5     2225.65     2330.96    175.69 o 
  -3  11   5      485.72      455.75     88.87 o 
  -2  11   5      108.97      101.12     60.27 o 
  -1  11   5        2.02      -12.90     41.00 o 
   0  11   5      483.46      477.01     73.29 o 
   1  11   5      560.22      499.06     81.72 o 
   2  11   5     1186.95     1318.49     85.19 o 
   3  11   5     2518.20     2939.01    126.24 o 
   4  11   5     2721.80     2386.12    175.69 o 
   5  11   5     1001.51     1082.74    159.35 o 
   6  11   5      335.62      247.19    108.27 o 
   7  11   5     1740.57     1568.95    204.29 o 
   8  11   5     1354.54     1391.22    198.16 o 
   9  11   5      556.27      561.80    155.26 o 
  10  11   5        9.76      -61.29    104.19 o 
  11  11   5       18.71      -18.39     87.85 o 
  -9  12   5      147.69      122.57    124.62 o 
  -8  12   5      783.22      559.76    163.43 o 
  -7  12   5     1573.34     1946.89    245.15 o 
  -6  12   5      467.71      508.68    140.96 o 
  -5  12   5       11.73       -6.13     77.63 o 
  -4  12   5      282.32      202.25     87.85 o 
  -3  12   5        0.54      -65.37     63.33 o 
  -2  12   5     1173.01     1240.67    123.60 o 
  -1  12   5        1.57      -19.74     46.14 o 
   0  12   5       86.75       91.63     48.10 o 
   1  12   5        1.49      -72.01     48.01 o 
   2  12   5        0.00      -67.77     45.49 o 
   3  12   5      298.81      398.37    108.27 o 
   4  12   5      277.77      261.49     98.06 o 
   5  12   5      639.22      896.84    155.26 o 
   6  12   5      158.09      222.68    106.23 o 
   7  12   5       52.56       40.86     91.93 o 
   8  12   5      130.96       71.50     98.06 o 
   9  12   5      297.07      404.50    128.70 o 
  10  12   5       27.99      -49.03    100.10 o 
  -8  13   5        1.91     -124.62     87.85 o 
  -7  13   5       35.00       67.42    112.36 o 
  -6  13   5        1.34      -95.00     63.33 o 
  -5  13   5       98.95       -6.13     81.72 o 
  -4  13   5      538.09      377.94    124.62 o 
  -3  13   5      283.43      106.23     89.89 o 
  -2  13   5      818.36     1092.96    163.43 o 
  -1  13   5     2039.92     1739.13    125.64 o 
   0  13   5     1109.11     1322.01    101.64 o 
   1  13   5       60.72       40.13     56.39 o 
   2  13   5      745.29     1184.04    244.13 o 
   3  13   5      327.39      198.16     93.97 o 
   4  13   5      225.46      198.16    100.10 o 
   5  13   5      374.72      402.45    130.75 o 
   6  13   5      414.92      476.00    138.92 o 
   7  13   5      324.39      286.01    110.32 o 
   8  13   5       28.44       20.43     93.97 o 
   9  13   5      274.35      304.39    128.70 o 
  -7  14   5      195.97      124.62    116.45 o 
  -6  14   5      440.75      261.49    128.70 o 
  -5  14   5        3.90      -46.99     91.93 o 
  -4  14   5       13.59      -42.90     83.76 o 
  -3  14   5       20.90      -46.99     79.67 o 
  -2  14   5       16.11      -98.06     77.63 o 
  -1  14   5      358.27      433.10    126.66 o 
   0  14   5      120.23      161.17     67.71 o 
   1  14   5       23.11      -39.72     55.16 o 
   2  14   5       11.30        2.04     75.59 o 
   3  14   5       33.42      -36.77     67.42 o 
   4  14   5       27.16      -38.82     81.72 o 
   5  14   5      487.15      424.93    132.79 o 
   6  14   5      239.57      149.13    114.40 o 
   7  14   5        3.51      -81.72     89.89 o 
   8  14   5      176.12       98.06    122.57 o 
  -6  15   5      254.37      259.45    134.83 o 
  -5  15   5      154.21      281.92    120.53 o 
  -4  15   5       26.67       26.56    100.10 o 
  -3  15   5      441.83      502.56    147.09 o 
  -2  15   5      347.65      326.87    126.66 o 
  -1  15   5       44.28       34.73     87.85 o 
   0  15   5      777.51     1242.09    189.99 o 
   1  15   5       13.98      -37.08     59.87 o 
   2  15   5       49.91       44.94     75.59 o 
   3  15   5       10.52     -113.38     75.59 o 
   4  15   5      133.64      206.33    114.40 o 
   5  15   5      284.83      212.46    122.57 o 
   6  15   5      437.20      596.53    159.35 o 
   7  15   5      383.35      567.93    163.43 o 
  -4  16   5      278.79      275.79    132.79 o 
  -3  16   5       69.18      -40.86     85.80 o 
  -2  16   5       20.67       38.82     98.06 o 
  -1  16   5       47.09      -85.80     89.89 o 
   0  16   5       45.39       20.43    104.19 o 
   2  16   5       26.33      -98.06     93.97 o 
   3  16   5       32.03       49.03    102.15 o 
   4  16   5       21.79      -34.73     93.97 o 
   5  16   5       60.22      -16.34    102.15 o 
  -1  17   5      118.05       10.21    112.36 o 
  -4 -16   6      373.41      324.82    136.87 o 
  -3 -16   6      563.89      510.73    153.22 o 
  -2 -16   6      136.80      136.87    124.62 o 
  -1 -16   6      257.35      359.55    140.96 o 
   0 -16   6      291.36      306.44    134.83 o 
   1 -16   6      154.99       14.30     91.93 o 
   2 -16   6      126.42      161.39    134.83 o 
   3 -16   6       31.00      -49.03    100.10 o 
   4 -16   6        5.49      -32.69    102.15 o 
  -6 -15   6       55.65      117.87     85.08 o 
  -5 -15   6        2.50      -72.46     64.96 o 
  -4 -15   6        0.46      -96.41     64.27 o 
  -3 -15   6       44.55       44.94     91.93 o 
  -2 -15   6       58.96       83.76    114.40 o 
  -1 -15   6        2.91      -81.72     85.80 o 
   0 -15   6       55.93       67.42     98.06 o 
   1 -15   6      718.26     1048.01    198.16 o 
   2 -15   6       83.29      132.79     98.06 o 
   3 -15   6        3.42       18.39    106.23 o 
   4 -15   6        2.35      153.22    116.45 o 
   5 -15   6       44.40      -30.64    108.27 o 
   6 -15   6       93.90       40.86    114.40 o 
  -7 -14   6      133.39      131.81     92.95 o 
  -6 -14   6      659.03      615.94    126.66 o 
  -5 -14   6      702.57      767.07    116.12 o 
  -4 -14   6      418.91      464.79     99.08 o 
  -3 -14   6      738.40     1064.70    122.76 o 
  -2 -14   6      254.72      175.69    104.19 o 
  -1 -14   6      184.38      108.27    104.19 o 
   0 -14   6      104.75      -44.94     93.97 o 
   1 -14   6      283.78      185.90    116.45 o 
   2 -14   6      110.81       51.07    100.10 o 
   3 -14   6      426.92      339.12    110.32 o 
   4 -14   6      169.93      130.75    118.49 o 
   5 -14   6       93.35      -28.60    108.27 o 
   6 -14   6      542.81      469.87    130.75 o 
   7 -14   6      471.71      324.82    147.09 o 
  -8 -13   6       56.61      -40.90     69.16 o 
  -7 -13   6      341.33      183.90     84.78 o 
  -6 -13   6       21.62      -32.27     56.28 o 
  -5 -13   6       34.33      -31.90     55.84 o 
  -4 -13   6        0.25      -46.17     56.18 o 
  -3 -13   6        0.80      -36.77     53.01 o 
  -2 -13   6        5.01      -23.74     50.90 o 
  -1 -13   6      222.99      143.00    100.10 o 
   0 -13   6      304.95      302.35    120.53 o 
   1 -13   6      790.11     1021.45    175.69 o 
   2 -13   6        3.56      -20.43     83.76 o 
   3 -13   6      374.28      451.48    132.79 o 
   4 -13   6      134.82       75.59     79.67 o 
   5 -13   6        9.72      -91.93     89.89 o 
   6 -13   6       26.62       42.90     87.85 o 
   7 -13   6        5.13      -91.93     91.93 o 
   8 -13   6      418.12      379.98    145.05 o 
  -9 -12   6      405.19      295.92     92.96 o 
  -8 -12   6      674.87      639.47    112.84 o 
  -7 -12   6      149.50       82.74     70.78 o 
  -6 -12   6      135.99      117.22     68.60 o 
  -5 -12   6      185.88      126.27    124.62 o 
  -4 -12   6      150.47       50.56     57.05 o 
  -3 -12   6      539.85      493.86     86.64 o 
  -2 -12   6      501.81      662.32     91.31 o 
  -1 -12   6     1975.19     2283.21    203.27 o 
   0 -12   6      141.30      151.18     87.85 o 
   1 -12   6      908.70     1099.09    163.43 o 
   2 -12   6      338.10      627.17    136.87 o 
   3 -12   6        4.31      -98.06     65.37 o 
   4 -12   6      642.45      708.89    153.22 o 
   5 -12   6      419.21      518.90    124.62 o 
   6 -12   6      919.90     1101.13    187.95 o 
   7 -12   6      209.67      230.85    120.53 o 
   8 -12   6      237.67      220.63    124.62 o 
   9 -12   6      138.39       49.03    112.36 o 
 -10 -11   6        1.54     -136.87     96.02 o 
  -9 -11   6       77.89       91.93    120.53 o 
  -8 -11   6      206.43      194.80    153.22 o 
  -7 -11   6      427.52      323.94     84.64 o 
  -6 -11   6       83.15       20.08     55.26 o 
  -5 -11   6       39.91       20.58     60.27 o 
  -4 -11   6      319.83      233.81     69.29 o 
  -3 -11   6        1.37      -49.79     42.45 o 
  -2 -11   6      127.07      110.32     57.20 o 
  -1 -11   6        8.70        8.08     48.54 o 
   0 -11   6      227.01      251.28    106.23 o 
   1 -11   6     1455.17     1693.57    157.30 o 
   2 -11   6      576.05      704.80    138.92 o 
   3 -11   6       14.29       34.73     73.54 o 
   4 -11   6      924.00      684.37    145.05 o 
   5 -11   6        0.07       96.02     93.97 o 
   6 -11   6      343.26      361.60    118.49 o 
   7 -11   6       11.27       53.12     96.02 o 
   8 -11   6     1020.00     1141.99    187.95 o 
   9 -11   6      233.10      196.12    114.40 o 
  10 -11   6      282.43      286.01    138.92 o 
 -10 -10   6       35.55     -116.45     96.02 o 
  -9 -10   6        8.85      -67.42     93.97 o 
  -8 -10   6      287.95      408.85     85.23 o 
  -7 -10   6      172.29      126.97     61.38 o 
  -6 -10   6      661.80      788.43     99.67 o 
  -5 -10   6     1335.75     1429.32     99.64 o 
  -4 -10   6       90.08       47.33     51.94 o 
  -3 -10   6     2358.28     2833.65    130.58 o 
  -2 -10   6     1814.78     1715.14     96.66 o 
  -1 -10   6     6079.34     6153.23    194.58 o 
   0 -10   6     3487.04     3877.61    143.77 o 
   1 -10   6      205.09      312.57     87.85 o 
   2 -10   6        4.00      -44.94     61.29 o 
   3 -10   6      254.45      126.66     87.85 o 
   4 -10   6     2516.85     2410.63    179.78 o 
   5 -10   6     1535.82     1444.34    145.05 o 
   6 -10   6     1817.67     1826.36    163.43 o 
   7 -10   6      397.21      492.34    128.70 o 
   8 -10   6       73.87       20.43     83.76 o 
   9 -10   6      165.58      218.59    112.36 o 
  10 -10   6      229.46      128.70    112.36 o 
  11 -10   6      348.55      324.82    136.87 o 
 -11  -9   6       36.99     -104.19     98.06 o 
 -10  -9   6       57.11      -32.69     93.97 o 
  -9  -9   6       23.26        4.09     75.59 o 
  -8  -9   6      365.14      252.27     77.19 o 
  -7  -9   6      317.94      193.52     72.18 o 
  -6  -9   6       24.93      -72.56     48.38 o 
  -5  -9   6      639.77      471.52     80.86 o 
  -4  -9   6       49.78      -39.95     40.37 o 
  -3  -9   6      509.72      413.46     91.93 o 
  -2  -9   6       15.67        9.31     38.29 o 
  -1  -9   6       42.42       43.79     39.55 o 
   0  -9   6      488.16      524.95     42.56 o 
   1  -9   6      279.28      267.62     91.93 o 
   2  -9   6      155.79      159.35     77.63 o 
   3  -9   6      241.55      112.36     81.72 o 
   4  -9   6      210.25      310.52     91.93 o 
   5  -9   6      982.53     1436.17    175.69 o 
   6  -9   6     1331.71     1133.81    165.48 o 
   7  -9   6      555.47      412.67    118.49 o 
   8  -9   6      140.78      255.36    108.27 o 
   9  -9   6        5.32      -59.24     71.50 o 
  10  -9   6        4.66       -8.17     87.85 o 
  11  -9   6      106.63       34.73     98.06 o 
 -11  -8   6      101.72       67.42    114.40 o 
 -10  -8   6      467.13      486.21    149.13 o 
  -9  -8   6      500.83      527.07    143.00 o 
  -8  -8   6     1851.81     1732.39    169.56 o 
  -7  -8   6     2059.82     1853.26    114.09 o 
  -6  -8   6      871.92     1081.57    104.66 o 
  -5  -8   6     2001.77     2338.70    148.11 o 
  -4  -8   6     1529.91     1496.20     91.72 o 
  -3  -8   6     4003.66     4407.30    248.21 o 
  -2  -8   6     2071.94     1929.15    155.26 o 
  -1  -8   6     3277.21     3437.90    109.71 o 
   0  -8   6      822.74      714.33     43.18 o 
   1  -8   6     1236.05     1272.58     45.57 o 
   2  -8   6        1.77       -5.92     26.56 o 
   3  -8   6       19.08       18.39     61.29 o 
   4  -8   6     2067.39     2108.28    153.22 o 
   5  -8   6     1078.42     1252.30    161.39 o 
   6  -8   6     2928.17     3293.17    202.25 o 
   7  -8   6     1857.61     1912.16    159.35 o 
   8  -8   6     1653.19     1417.78    140.96 o 
   9  -8   6      275.86      379.98    116.45 o 
  10  -8   6      214.51      202.25    106.23 o 
  11  -8   6      183.70      157.30    106.23 o 
  12  -8   6       59.99        4.09    100.10 o 
 -12  -7   6       19.44     -249.92    215.33 o 
 -11  -7   6        1.84      -67.42    106.23 o 
 -10  -7   6      170.69      212.46    114.40 o 
  -9  -7   6       21.95     -110.32     73.54 o 
  -8  -7   6      171.07      114.40     91.93 o 
  -7  -7   6       98.58       94.07     62.07 o 
  -6  -7   6      626.25      397.90     75.58 o 
  -5  -7   6     1059.63      974.89     95.05 o 
  -4  -7   6     1090.03     1116.77     75.08 o 
  -3  -7   6     1590.36     1389.72     80.86 o 
  -2  -7   6      258.20      303.27     57.20 o 
  -1  -7   6     1106.17     1234.71     48.76 o 
   0  -7   6      720.22      579.90     34.12 o 
   1  -7   6      818.15      763.08     39.81 o 
   2  -7   6      645.77      710.54     95.00 o 
   3  -7   6       47.25       97.79     27.58 o 
   4  -7   6       11.95      -24.51     51.07 o 
   5  -7   6      206.25      179.78     79.67 o 
   6  -7   6      712.70      688.46    122.57 o 
   7  -7   6        9.69      -18.39     63.33 o 
   8  -7   6       22.15       61.29     71.50 o 
   9  -7   6       81.49        6.13     73.54 o 
  10  -7   6       70.00      -63.33     77.63 o 
  11  -7   6       57.90      -16.34     83.76 o 
 -12  -6   6      323.77      588.36    204.74 o 
 -11  -6   6      882.42     1387.14    292.14 o 
 -10  -6   6     1268.10     1325.85    202.25 o 
  -9  -6   6       79.60       59.24     69.46 o 
  -8  -6   6      251.03      330.95    100.10 o 
  -7  -6   6      357.32      388.15    100.10 o 
  -6  -6   6       46.31       20.49     44.71 o 
  -5  -6   6      428.74      359.33     65.62 o 
  -4  -6   6     3552.65     3366.46    130.73 o 
  -3  -6   6     3333.88     3185.74    120.61 o 
  -2  -6   6     9454.48     9520.97    241.80 o 
  -1  -6   6     9264.97     9249.39    149.87 o 
   0  -6   6     1948.23     2168.08     55.57 o 
   1  -6   6     8405.77     9148.07    311.56 o 
   2  -6   6     5854.08     7169.38    147.46 o 
   3  -6   6    11353.01    12299.54    267.44 o 
   4  -6   6     4057.49     4157.32    200.21 o 
   5  -6   6     1073.36     1025.54     98.06 o 
   6  -6   6     1545.30     1617.98    128.70 o 
   7  -6   6      673.68      970.38    138.92 o 
   8  -6   6     2223.71     2190.00    159.35 o 
   9  -6   6      112.74      114.40     79.67 o 
  10  -6   6      141.66      126.66     87.85 o 
  11  -6   6      304.27      461.70    126.66 o 
 -12  -5   6      103.45       80.55    173.65 o 
 -11  -5   6      165.84      404.21    176.71 o 
 -10  -5   6      276.27      501.38    116.58 o 
  -9  -5   6      518.73      743.62    140.96 o 
  -8  -5   6      193.70       12.26     65.37 o 
  -7  -5   6      354.62      328.91    100.10 o 
  -6  -5   6        0.52       24.51     63.33 o 
  -5  -5   6      161.67      102.21     44.50 o 
  -4  -5   6      201.45      189.72     45.62 o 
  -3  -5   6     1570.56     1419.56     76.52 o 
  -2  -5   6     1654.00     1613.06     60.33 o 
  -1  -5   6        0.57      -21.28     14.19 o 
   0  -5   6       20.24       21.78     14.54 o 
   1  -5   6     1332.39     1083.72     43.52 o 
   2  -5   6        3.56       10.23     18.54 o 
   3  -5   6      411.02      451.70     69.87 o 
   4  -5   6      898.08      960.17     85.80 o 
   5  -5   6      809.89     1101.13    124.62 o 
   6  -5   6       12.28      -20.43     51.07 o 
   7  -5   6        1.32       46.99     61.29 o 
   8  -5   6     1059.03      964.25    130.75 o 
   9  -5   6       11.95      -10.21     59.24 o 
  10  -5   6      111.98      118.49     79.67 o 
  11  -5   6      637.62      590.40    124.62 o 
  12  -5   6      402.06      312.57    138.92 o 
  13  -5   6      313.02      443.31    155.26 o 
 -13  -4   6      167.26      216.78    157.30 o 
 -12  -4   6       47.58       96.46    172.63 o 
 -11  -4   6      103.21      166.57     92.96 o 
 -10  -4   6      858.19      878.46    126.90 o 
  -9  -4   6      866.64     1292.35    164.45 o 
  -8  -4   6     1927.01     2077.29    115.74 o 
  -7  -4   6      248.27      234.93     81.72 o 
  -5  -4   6       18.64       -6.13     38.82 o 
  -4  -4   6    13678.16    15615.05    282.56 o 
  -3  -4   6    18053.91    20271.11    344.04 o 
  -2  -4   6     9508.41    11203.34    316.35 o 
  -1  -4   6     8562.05     8568.83    137.77 o 
   0  -4   6      278.70      401.30     32.53 o 
   1  -4   6     8941.05     8755.79    164.65 o 
   2  -4   6      920.70     1301.10     45.99 o 
   3  -4   6     1210.41     1031.17     41.38 o 
   4  -4   6     2163.47     1997.08     58.19 o 
   5  -4   6      769.96      787.02     63.92 o 
   6  -4   6     1097.12      898.88     85.80 o 
   7  -4   6      141.44      122.57     63.33 o 
   8  -4   6      621.35      686.42    112.36 o 
   9  -4   6     4593.62     4608.80    230.85 o 
  10  -4   6     1991.53     1751.57    106.74 o 
  11  -4   6      920.96     1103.17    187.95 o 
  12  -4   6      117.05      100.10    100.10 o 
  13  -4   6        1.03       51.07    110.32 o 
 -13  -3   6      363.46      547.28    140.10 o 
 -12  -3   6      311.49      539.44    123.20 o 
 -11  -3   6      299.11      501.90    102.53 o 
 -10  -3   6        4.38      -87.26     58.17 o 
  -9  -3   6       46.10      104.19     65.00 o 
  -8  -3   6       73.66      -24.29     51.76 o 
  -7  -3   6      437.65      474.62     63.30 o 
  -6  -3   6       14.93      -18.39     38.82 o 
  -5  -3   6     2035.12     2074.33     92.15 o 
  -4  -3   6     3689.87     3822.26    101.99 o 
  -3  -3   6     3511.04     3296.80     90.15 o 
  -2  -3   6     2121.26     2408.05     70.50 o 
  -1  -3   6      328.79      395.39     58.52 o 
   0  -3   6      114.26       98.71     20.44 o 
   1  -3   6      169.77      108.26     21.16 o 
   2  -3   6        4.78       -5.45     15.03 o 
   3  -3   6      189.28      222.75     27.40 o 
   4  -3   6      892.10      893.11     39.40 o 
   5  -3   6        0.51      -16.93     16.29 o 
   6  -3   6      173.56      209.06     44.46 o 
   7  -3   6      356.41      367.56     95.00 o 
   8  -3   6      881.21      791.86    103.17 o 
   9  -3   6     1772.15     1767.07    113.38 o 
  10  -3   6      663.15      755.46    157.30 o 
  11  -3   6      120.95      104.19     87.85 o 
  12  -3   6      107.04      167.52    114.40 o 
  13  -3   6       36.15       36.77    106.23 o 
 -13  -2   6      328.19      608.75    245.15 o 
 -12  -2   6      103.33      178.54     85.87 o 
 -11  -2   6        6.97      -39.09     64.81 o 
 -10  -2   6     1236.60     1676.60    122.63 o 
  -9  -2   6     1061.55     1196.61    145.05 o 
  -8  -2   6     1792.04     1601.22     92.32 o 
  -7  -2   6       36.14       54.98     41.59 o 
  -6  -2   6     1530.54     1367.65     73.50 o 
  -5  -2   6     5620.52     5326.64    155.51 o 
  -4  -2   6     1285.25     1267.58     66.88 o 
  -3  -2   6     3925.34     3798.88     95.25 o 
  -2  -2   6     7051.07     7704.29    298.26 o 
  -1  -2   6     3683.87     3787.35     85.42 o 
   0  -2   6     6319.27     7137.39    136.33 o 
   1  -2   6     1740.68     1844.52     52.62 o 
   2  -2   6     1430.46     1588.76     48.89 o 
   3  -2   6      549.55      593.63     59.03 o 
   4  -2   6     8059.58     7268.04    144.61 o 
   5  -2   6     3752.22     3674.80     91.71 o 
   6  -2   6     4059.89     4120.54    112.20 o 
   7  -2   6     3381.97     3142.50    104.37 o 
   8  -2   6     2019.26     2076.84    100.62 o 
   9  -2   6     5868.88     5897.10    192.17 o 
  10  -2   6     1891.99     1648.63    155.26 o 
  11  -2   6      301.55      206.33    106.23 o 
  12  -2   6      255.51       73.54    108.27 o 
  13  -2   6       41.88       87.85    110.32 o 
 -13  -1   6       75.58       22.47    112.36 o 
 -12  -1   6      356.27      408.58    143.00 o 
 -11  -1   6      652.64      777.41    104.13 o 
 -10  -1   6      220.55      299.42    144.03 o 
  -9  -1   6      212.83      222.94     62.83 o 
  -8  -1   6       24.90      -54.17     36.11 o 
  -7  -1   6      983.23     1025.12    165.48 o 
  -6  -1   6     2809.12     2883.53    171.60 o 
  -5  -1   6     1432.33     1250.95     66.03 o 
  -4  -1   6     4138.26     4480.10    196.12 o 
  -3  -1   6      179.77       77.63     40.86 o 
  -2  -1   6    13201.93    11632.33    365.68 o 
  -1  -1   6     1387.83     1187.69     53.45 o 
   0  -1   6     8884.92     9753.48    174.17 o 
   1  -1   6     1183.58     1251.26     41.15 o 
   2  -1   6     2559.48     3250.79     95.70 o 
   3  -1   6     1262.66     1490.29     47.36 o 
   4  -1   6     2516.58     2918.15     74.71 o 
   5  -1   6      287.06      308.46     53.93 o 
   6  -1   6      219.87      191.84     49.16 o 
   7  -1   6     1462.99     1352.17     76.02 o 
   8  -1   6      445.59      484.12     84.76 o 
   9  -1   6        3.19       59.24     77.63 o 
  10  -1   6      312.79      304.39    114.40 o 
  11  -1   6       19.60      -18.39     73.54 o 
  12  -1   6      239.45      275.79    118.49 o 
  13  -1   6       32.52       24.51     93.97 o 
 -12   0   6     1059.50     1644.54    212.46 o 
 -11   0   6     1096.18      866.19    155.26 o 
 -10   0   6     2567.97     2821.26    194.08 o 
  -9   0   6      258.55      247.19     96.02 o 
  -8   0   6      314.40      306.44     85.80 o 
  -7   0   6      762.56      939.74    122.57 o 
  -6   0   6      153.65      102.15     55.16 o 
  -5   0   6     2794.45     2653.74    147.09 o 
  -4   0   6      565.09      698.68     85.80 o 
  -3   0   6     1946.17     1732.39    102.15 o 
  -2   0   6    21607.75    24294.28    688.46 o 
  -1   0   6    21068.66    23244.22    653.73 o 
   0   0   6     6141.85     6598.75    162.31 o 
   1   0   6       58.05       28.66     14.33 o 
   2   0   6     9216.98     9513.50    207.94 o 
   3   0   6     3233.49     4031.15     87.28 o 
   4   0   6      849.71      654.64     60.40 o 
   5   0   6     2062.50     2713.39     73.22 o 
   6   0   6      834.89      976.22     52.90 o 
   7   0   6     2891.21     2781.13     84.20 o 
   8   0   6     4050.25     4212.06    113.33 o 
   9   0   6      525.14      599.41     80.84 o 
  10   0   6      418.76      482.13    128.70 o 
  11   0   6      101.03      128.70     93.97 o 
  12   0   6        8.59       10.21     93.97 o 
  13   0   6       80.00       77.63    112.36 o 
 -12   1   6      638.71      862.11    163.43 o 
 -11   1   6      208.72      304.39    112.36 o 
 -10   1   6     1135.90     1041.88    153.22 o 
  -9   1   6      596.00      915.22    134.83 o 
  -8   1   6        0.34      -46.99     51.07 o 
  -7   1   6       17.97       55.16     55.16 o 
  -6   1   6     1158.74      945.87     89.89 o 
  -5   1   6     1832.46     1887.65    118.49 o 
  -4   1   6      422.79      672.12     81.72 o 
  -3   1   6     8000.63     8065.41    279.88 o 
  -2   1   6     8568.40     8083.79    273.75 o 
  -1   1   6      431.20      373.85     57.20 o 
   0   1   6     3261.00     3017.63    252.30 o 
   1   1   6      256.88      194.55     44.94 o 
   2   1   6     1327.78     1344.89     41.08 o 
   3   1   6     7590.22     8025.32    255.36 o 
   4   1   6     2854.05     3147.53     73.28 o 
   5   1   6      424.63      621.02     59.22 o 
   6   1   6       42.16        6.29     21.14 o 
   7   1   6      316.59      509.34     63.71 o 
   8   1   6        3.07       47.47     42.45 o 
   9   1   6      241.32      128.23     55.45 o 
  10   1   6     1504.79     1596.12     97.94 o 
  11   1   6      507.84      384.07    122.57 o 
  12   1   6      636.65      878.45    169.56 o 
  13   1   6      178.38      124.62    110.32 o 
 -13   2   6       37.30     -128.70    155.26 o 
 -11   2   6      865.10     1009.20    151.18 o 
 -10   2   6      623.98      488.26    110.32 o 
  -9   2   6      223.80      192.03     83.76 o 
  -8   2   6      344.57      294.18     83.76 o 
  -7   2   6      301.73      386.11     85.80 o 
  -6   2   6     2393.77     2659.87    149.13 o 
  -5   2   6     4348.57     3689.49    173.65 o 
  -4   2   6     9908.75    11787.59    384.07 o 
  -3   2   6    12610.32    12939.79    406.54 o 
  -2   2   6     7182.81     7628.22    261.49 o 
  -1   2   6     5654.25     5648.65    206.33 o 
   0   2   6     9987.75    11270.73    351.38 o 
   1   2   6    16008.91    16863.59    351.03 o 
   2   2   6     3716.93     4114.02    118.43 o 
   3   2   6     5726.09     6788.08    176.71 o 
   4   2   6       42.01       -3.27     21.52 o 
   5   2   6     1195.85     1567.60    121.55 o 
   6   2   6     2617.23     2988.18     78.56 o 
   7   2   6      660.15      893.55     82.85 o 
   8   2   6     4618.11     4245.28    152.27 o 
   9   2   6     4305.25     4446.00    162.39 o 
  10   2   6      935.42     1081.92    112.84 o 
  11   2   6      110.26      102.50     79.67 o 
  12   2   6        4.07       65.37     96.02 o 
  13   2   6        6.71      -26.56     89.89 o 
 -13   3   6      179.97      228.81    159.35 o 
 -12   3   6      295.01      435.14    175.69 o 
 -11   3   6       18.70      -12.26     98.06 o 
 -10   3   6      276.46      337.08    100.10 o 
  -9   3   6      591.75      876.41    136.87 o 
  -8   3   6      325.52      306.44     83.76 o 
  -7   3   6      729.65      927.48    118.49 o 
  -6   3   6     1143.93     1021.45     89.89 o 
  -5   3   6      325.40      408.58     73.54 o 
  -4   3   6      182.91      320.74     67.42 o 
  -3   3   6     7828.37     7082.77    255.36 o 
  -2   3   6      366.86      437.18     67.42 o 
  -1   3   6        5.29      -22.47     26.56 o 
   0   3   6     1746.86     1542.40     93.97 o 
   1   3   6      674.15      460.31     50.71 o 
   2   3   6     1913.46     1924.92     75.12 o 
   3   3   6      190.68      174.90     36.81 o 
   4   3   6      857.87     1036.06     92.95 o 
   5   3   6      845.14      763.92     67.07 o 
   6   3   6     1237.92     1129.06     68.60 o 
   7   3   6      587.88      622.17     81.72 o 
   8   3   6      298.65      255.08     59.17 o 
   9   3   6       73.97       36.37     51.14 o 
  10   3   6      749.40      821.82    102.29 o 
  11   3   6      501.69      526.84     93.97 o 
  12   3   6       21.06       -0.78     60.47 o 
  13   3   6        5.46       53.12    106.23 o 
 -12   4   6       86.88      114.40    140.96 o 
 -11   4   6      588.59      637.39    153.22 o 
 -10   4   6      424.92      406.54    138.92 o 
  -9   4   6     1660.53     1606.60    101.08 o 
  -8   4   6     5172.34     4831.48    228.81 o 
  -7   4   6      394.36      551.59     96.02 o 
  -6   4   6       44.70      175.69     63.33 o 
  -5   4   6      936.06      798.78     77.63 o 
  -4   4   6     9302.35    11852.96    386.11 o 
  -3   4   6    21527.03    23808.07    686.42 o 
  -2   4   6     3374.83     3099.09    145.05 o 
  -1   4   6     3554.72     3178.53    205.31 o 
   0   4   6      106.18      166.54     66.39 o 
   1   4   6     1537.91     1385.36     54.78 o 
   2   4   6      131.47       69.78     18.42 o 
   3   4   6     1050.36     1063.10     68.44 o 
   4   4   6     2245.66     2306.42     92.32 o 
   5   4   6       16.99      -15.50     29.38 o 
   6   4   6     2332.24     2202.36     97.31 o 
   7   4   6     1788.43     1618.80     86.64 o 
   8   4   6     3363.81     3170.39    131.24 o 
   9   4   6     2918.16     2597.41    122.56 o 
  10   4   6     1097.31     1268.23    144.03 o 
  11   4   6        6.81      -29.54     54.38 o 
  12   4   6       41.36       35.75     67.89 o 
  13   4   6        0.51      -73.54     91.93 o 
 -12   5   6      388.85      757.92    196.12 o 
 -11   5   6       13.28      -44.94    108.27 o 
 -10   5   6      181.16      312.57    124.62 o 
  -9   5   6       14.29       40.86     81.72 o 
  -8   5   6      439.37      437.83     79.10 o 
  -7   5   6     3290.00     3129.84    130.47 o 
  -6   5   6     4100.70     4213.67    147.63 o 
  -5   5   6     3394.83     2960.22    116.05 o 
  -4   5   6      444.95      642.66     95.00 o 
  -3   5   6       20.47       90.76     35.37 o 
  -2   5   6      403.36      488.87     56.94 o 
  -1   5   6      417.00      461.93     77.63 o 
   0   5   6      824.23      687.40     44.16 o 
   1   5   6      521.03      411.63     35.22 o 
   2   5   6      484.07      520.21     51.07 o 
   3   5   6     2805.80     2475.85     65.23 o 
   4   5   6     1564.39     1824.44     83.45 o 
   5   5   6        0.01       11.24     30.34 o 
   6   5   6     1813.82     1760.01     87.80 o 
   7   5   6      599.15      535.29    151.18 o 
   8   5   6      463.39      531.17     79.29 o 
   9   5   6     1024.55     1120.85    111.34 o 
  10   5   6      421.71      696.24    112.36 o 
  11   5   6       13.86      -15.96     58.38 o 
  12   5   6       13.78      -24.51     89.89 o 
  13   5   6       24.97      -91.93     87.85 o 
 -12   6   6      395.52      643.52    173.65 o 
 -11   6   6      227.60      273.75    138.92 o 
 -10   6   6      489.76      412.67    138.92 o 
  -9   6   6      103.14      -14.30     81.72 o 
  -8   6   6      418.42      351.38    110.32 o 
  -7   6   6        9.21       12.26     65.37 o 
  -6   6   6       51.22       32.61     76.61 o 
  -5   6   6     1035.80     1230.83     75.33 o 
  -4   6   6      180.60      233.08     46.80 o 
  -3   6   6     1401.36     1609.01     77.97 o 
  -2   6   6     7287.42     7258.29    192.81 o 
  -1   6   6     6049.51     6576.38    175.47 o 
   0   6   6       12.71       17.09     23.80 o 
   1   6   6     7131.81     7591.31    189.26 o 
   2   6   6     6990.86     7218.41    179.74 o 
   3   6   6     2389.44     2281.41     66.94 o 
   4   6   6     1129.36     1044.47     54.28 o 
   5   6   6     2723.62     2331.14    100.02 o 
   6   6   6     3202.27     3406.80    133.81 o 
   7   6   6       90.49      161.31     55.60 o 
   8   6   6     2075.28     2064.20    105.85 o 
   9   6   6      783.51     1033.86    107.26 o 
  10   6   6      150.48      188.08     70.48 o 
  11   6   6       99.17       77.63     98.06 o 
  12   6   6        4.55       10.21     96.02 o 
  13   6   6       49.36      -81.72    102.15 o 
 -12   7   6      847.49      972.42    226.76 o 
 -11   7   6       72.85      -75.59    106.23 o 
 -10   7   6       95.89       91.93    112.36 o 
  -9   7   6       67.57       51.07     79.67 o 
  -8   7   6       76.95      185.90    104.19 o 
  -7   7   6      896.02      502.56    128.70 o 
  -6   7   6     2191.90     2022.64    101.11 o 
  -5   7   6      638.11      775.89     82.60 o 
  -4   7   6      142.45      114.26     42.45 o 
  -3   7   6      303.77      388.14     57.73 o 
  -2   7   6        0.76       -6.58     48.01 o 
  -1   7   6       45.31        8.66     30.23 o 
   0   7   6       23.17        5.81     26.99 o 
   1   7   6      170.84      152.28     40.37 o 
   2   7   6       79.29       58.12     44.94 o 
   3   7   6      145.16       86.92     34.33 o 
   4   7   6       32.20        7.77     22.74 o 
   5   7   6       24.07       -0.24     36.81 o 
   6   7   6     2257.24     2365.02    172.63 o 
   7   7   6      662.40      889.43    178.75 o 
   8   7   6      216.49      307.31     72.18 o 
   9   7   6      428.73      479.27    132.79 o 
  10   7   6     1522.56     1517.88    159.35 o 
  11   7   6      175.32      173.65    110.32 o 
  12   7   6       30.46      102.15    108.27 o 
 -11   8   6      197.54      298.26    149.13 o 
 -10   8   6      105.69      108.27    116.45 o 
  -9   8   6       49.38       -2.04     91.93 o 
  -8   8   6        9.49      -59.24     75.59 o 
  -7   8   6      179.12      143.00    100.10 o 
  -6   8   6      781.30      574.06    132.79 o 
  -5   8   6     1694.80     2022.40    119.51 o 
  -4   8   6     1986.79     1701.00     89.25 o 
  -3   8   6     1181.49     1159.26     71.84 o 
  -2   8   6     1128.27     1118.05     67.85 o 
  -1   8   6     7012.90     6844.42    258.43 o 
   0   8   6     4957.36     5219.00    157.38 o 
   1   8   6     3661.37     3250.82    115.32 o 
   2   8   6      927.25     1005.18     61.35 o 
   3   8   6       27.09        6.33     30.64 o 
   4   8   6       53.21       12.26     49.03 o 
   5   8   6       12.99      -12.26     39.00 o 
   6   8   6     3322.77     3618.53    139.25 o 
   7   8   6     1753.40     1820.53     99.64 o 
   8   8   6     1636.05     1664.97    200.21 o 
   9   8   6       54.57      -22.47     79.67 o 
  10   8   6       81.07      120.53     98.06 o 
  11   8   6      169.23      -14.30     91.93 o 
  12   8   6      218.97       65.37    116.45 o 
 -11   9   6        0.82     -138.92    106.23 o 
 -10   9   6       15.51       26.56    112.36 o 
  -9   9   6      111.65       71.50    108.27 o 
  -8   9   6      337.27      298.26    120.53 o 
  -7   9   6        1.17      -30.64     69.46 o 
  -6   9   6        2.45      -30.64     65.37 o 
  -5   9   6     2688.60     2685.51    120.63 o 
  -4   9   6      486.07      461.03     85.80 o 
  -3   9   6     1283.39     1318.55    118.49 o 
  -2   9   6        3.13      -10.80     35.75 o 
  -1   9   6      192.35      264.36     53.39 o 
   0   9   6      469.23      530.83     67.71 o 
   1   9   6      124.45      121.30     42.64 o 
   2   9   6       49.49       18.76     35.37 o 
   3   9   6      245.84      265.10     50.06 o 
   4   9   6      181.16      277.84     89.89 o 
   5   9   6        2.23      -30.64     55.16 o 
   6   9   6       27.47       10.10     50.00 o 
   7   9   6      252.45      185.90     96.02 o 
   8   9   6     1408.80     1440.25    179.78 o 
   9   9   6       10.24      -22.47     67.42 o 
  10   9   6       78.96        4.09     75.59 o 
  11   9   6       38.28      -77.63     96.02 o 
  12   9   6       16.52      -34.73    106.23 o 
 -10  10   6      194.86      104.19     98.06 o 
  -9  10   6       18.83      -24.51     73.54 o 
  -8  10   6        0.65      -79.67     81.72 o 
  -7  10   6       34.39      -34.73     81.72 o 
  -6  10   6      627.24      567.93    136.87 o 
  -5  10   6     1174.81     1409.61    165.48 o 
  -4  10   6      512.62      530.07    133.81 o 
  -3  10   6       73.61       36.57     67.42 o 
  -2  10   6       32.93       42.90     42.60 o 
  -1  10   6     1065.18     1020.38     70.05 o 
   0  10   6      747.45      936.73     67.89 o 
   1  10   6      618.86      587.60     72.94 o 
   2  10   6      899.61      871.25     71.73 o 
   3  10   6      434.86      345.54     61.28 o 
   4  10   6       51.76       -6.13     63.33 o 
   5  10   6       32.07        0.00     57.20 o 
   6  10   6     2542.38     2345.26    177.73 o 
   7  10   6      706.51     1244.13    175.69 o 
   8  10   6     2238.89     2596.54    202.25 o 
   9  10   6     1143.54      917.27    169.56 o 
  10  10   6       35.63     -112.36     85.80 o 
  11  10   6       33.16      -28.60    110.32 o 
  -9  11   6       69.31       65.37    120.53 o 
  -8  11   6      391.64      239.02    126.66 o 
  -7  11   6     1037.47     1284.99    206.33 o 
  -6  11   6        4.45      -12.26     79.67 o 
  -5  11   6       21.77      -14.30     77.63 o 
  -4  11   6        1.08      -73.54     61.29 o 
  -3  11   6      130.62      140.15     52.59 o 
  -2  11   6      886.32      985.74    162.41 o 
  -1  11   6      191.00      255.03     95.00 o 
   0  11   6      537.56      512.04     76.40 o 
   1  11   6     1789.90     1544.35     90.28 o 
   2  11   6      866.54      827.45    112.36 o 
   3  11   6      153.09      120.53     83.76 o 
   4  11   6     1739.07     1711.96    147.09 o 
   5  11   6      434.20      310.52    106.23 o 
   6  11   6       26.93      -53.12     73.54 o 
   7  11   6        7.37      -85.80     71.50 o 
   8  11   6        7.36       16.34     77.63 o 
   9  11   6        0.01      -63.33     87.85 o 
  10  11   6       11.60       14.30    104.19 o 
  -9  12   6       30.71     -108.27    104.19 o 
  -8  12   6      227.11      228.81    118.49 o 
  -7  12   6        3.47      -28.60     77.63 o 
  -6  12   6       14.20      -57.20     87.85 o 
  -5  12   6        5.93      -71.50     71.50 o 
  -4  12   6      382.10      437.18    120.53 o 
  -3  12   6      753.98      925.44    151.18 o 
  -2  12   6      318.14      288.05     70.74 o 
  -1  12   6     2737.46     2935.14    254.34 o 
   0  12   6     1025.11     1189.61    109.08 o 
   1  12   6      308.07      394.28     96.02 o 
   2  12   6      222.11      147.18     62.07 o 
   3  12   6      748.80     1050.06    159.35 o 
   4  12   6      940.45     1072.53    161.39 o 
   5  12   6      307.85      476.00    126.66 o 
   6  12   6      415.46      304.39    122.57 o 
   7  12   6      184.68      196.12    108.27 o 
   8  12   6      112.69      157.30    108.27 o 
   9  12   6      105.79        2.04    100.10 o 
  10  12   6      132.83      -75.59    104.19 o 
  -8  13   6       94.69       -6.13    116.45 o 
  -7  13   6      294.36      308.48    140.96 o 
  -6  13   6       72.01       57.20    106.23 o 
  -5  13   6       29.04       28.60     79.67 o 
  -4  13   6        5.35      -49.03     75.59 o 
  -3  13   6       58.17       32.69     87.85 o 
  -2  13   6      361.14      324.82    110.32 o 
  -1  13   6      282.36      250.63     88.87 o 
   0  13   6       16.33      -53.60     48.25 o 
   1  13   6       25.54      -20.65     52.36 o 
   2  13   6      467.85      531.16    122.57 o 
   3  13   6      336.75      228.81    102.15 o 
   4  13   6      219.46      189.99    102.15 o 
   5  13   6       72.40       38.82     83.76 o 
   6  13   6      235.33      277.84    104.19 o 
   7  13   6       13.14       14.30     87.85 o 
   8  13   6      181.83      196.12    126.66 o 
   9  13   6       46.23      -10.21    108.27 o 
  -7  14   6      106.38       55.16    118.49 o 
  -6  14   6        6.77       20.43    102.15 o 
  -5  14   6       13.82      -38.82     79.67 o 
  -4  14   6      172.59      100.10    102.15 o 
  -3  14   6      996.31     1105.21    173.65 o 
  -2  14   6      854.94      972.42    169.56 o 
  -1  14   6      958.11     1254.35    187.95 o 
   0  14   6      603.22      686.39    200.21 o 
   1  14   6      325.89      441.27    116.45 o 
   2  14   6        6.14      -26.56     75.59 o 
   3  14   6      184.68      265.58     98.06 o 
   4  14   6       37.07      -77.63     71.50 o 
   5  14   6       42.47      -26.56     87.85 o 
   6  14   6      227.73      410.62    140.96 o 
   7  14   6       41.98       38.82     93.97 o 
   8  14   6      107.56       63.33    114.40 o 
  -5  15   6      200.70      410.62    145.05 o 
  -4  15   6      144.33      -34.73     85.80 o 
  -3  15   6      206.70       87.85    104.19 o 
  -2  15   6       22.04        8.17     85.80 o 
  -1  15   6      235.54      318.69    122.57 o 
   0  15   6      326.78      247.19    120.53 o 
   1  15   6        0.19     -110.32     73.54 o 
   2  15   6       87.40       53.12     91.93 o 
   3  15   6      146.33      112.36    102.15 o 
   4  15   6       12.34       20.43     96.02 o 
   5  15   6        7.05       -8.17     91.93 o 
   6  15   6        0.76       85.80    114.40 o 
  -3  16   6       65.79      -24.51     96.02 o 
  -2  16   6       66.04      -79.67     96.02 o 
  -1  16   6      213.76      157.30    116.45 o 
   2  16   6        4.94      -53.12     79.67 o 
   3  16   6        0.85      -18.39     91.93 o 
   4  16   6       32.33       -6.13    104.19 o 
   5  16   6      147.67      194.08    126.66 o 
  -3 -16   7        9.67      -65.37     91.93 o 
  -2 -16   7        0.10       -8.17    102.15 o 
  -1 -16   7        0.26       -8.17    106.23 o 
   0 -16   7      160.26      302.35    124.62 o 
   1 -16   7       99.80      102.15    130.75 o 
   2 -16   7        1.01     -134.83    104.19 o 
   3 -16   7       36.36     -150.15    100.10 o 
  -5 -15   7      327.95      299.49     93.86 o 
  -4 -15   7      290.43      243.11    136.87 o 
  -3 -15   7      231.60      257.41    118.49 o 
  -2 -15   7      740.65      690.50    161.39 o 
  -1 -15   7      334.36      202.25    130.75 o 
   0 -15   7      487.88      900.92    181.82 o 
   1 -15   7      412.74      653.73    167.52 o 
   2 -15   7       12.43      -38.82    100.10 o 
   3 -15   7        6.13        2.04    100.10 o 
   4 -15   7        1.35      -40.86    102.15 o 
   5 -15   7       64.20       36.77    110.32 o 
  -7 -14   7       38.44       35.20    100.10 o 
  -6 -14   7        5.17      -36.08     80.69 o 
  -5 -14   7        1.18      -35.93     68.06 o 
  -4 -14   7      132.14       68.56     65.77 o 
  -3 -14   7      394.57      492.34    140.96 o 
  -2 -14   7      252.56      112.36    104.19 o 
  -1 -14   7      313.23      212.46    116.45 o 
   0 -14   7      196.94      171.60    110.32 o 
   1 -14   7      281.49      149.13    114.40 o 
   2 -14   7      198.28      216.55    122.57 o 
   3 -14   7       60.48       75.59    108.27 o 
   4 -14   7       42.52       14.30     93.97 o 
   5 -14   7       41.86      -55.16    102.15 o 
   6 -14   7       26.20       20.43    118.49 o 
   7 -14   7      190.86       -2.04    122.57 o 
  -8 -13   7      418.33      375.06    105.33 o 
  -7 -13   7      218.06      190.19     86.35 o 
  -6 -13   7       68.59       41.53     70.74 o 
  -5 -13   7        5.38      -35.75     60.67 o 
  -4 -13   7      248.56      212.58     79.67 o 
  -3 -13   7       43.42       38.84     67.42 o 
  -2 -13   7      529.80      762.01    153.22 o 
  -1 -13   7      756.17      929.52    165.48 o 
   0 -13   7       12.84      -88.87     59.24 o 
   1 -13   7       94.83      -34.73     83.76 o 
   2 -13   7      145.16      175.69    112.36 o 
   3 -13   7     1440.79     1826.36    175.69 o 
   4 -13   7      529.49      627.17    149.13 o 
   5 -13   7      499.20      457.61    140.96 o 
   6 -13   7      416.28      408.58    140.96 o 
   7 -13   7      287.07      273.75    134.83 o 
   8 -13   7      422.66      275.79    136.87 o 
  -9 -12   7        0.06      -18.08     77.85 o 
  -8 -12   7       58.47       32.26     76.40 o 
  -7 -12   7       50.20      -16.48     62.73 o 
  -6 -12   7      222.46      158.47     73.88 o 
  -5 -12   7        0.94       -1.47     54.04 o 
  -4 -12   7        7.00      -67.17     44.78 o 
  -3 -12   7       10.95      -72.56     48.38 o 
  -2 -12   7       25.13      -30.64     47.67 o 
  -1 -12   7        9.27        0.00     71.50 o 
   0 -12   7      897.58      898.88    161.39 o 
   1 -12   7      537.84      286.01    114.40 o 
   2 -12   7     1285.29     1595.51    206.33 o 
   3 -12   7      190.39      118.49    104.19 o 
   4 -12   7       67.92       77.63     98.06 o 
   5 -12   7        2.37     -113.38     75.59 o 
   6 -12   7       35.43      -26.56     85.80 o 
   7 -12   7       81.47        6.13     98.06 o 
   8 -12   7       65.84      -44.94     93.97 o 
   9 -12   7       29.06      169.56    120.53 o 
 -10 -11   7       63.18     -130.75    112.36 o 
  -9 -11   7      389.32      314.61    120.53 o 
  -8 -11   7      546.58      737.14    106.78 o 
  -7 -11   7       24.82      -17.36     59.23 o 
  -6 -11   7       72.47      -16.34     54.16 o 
  -5 -11   7        0.61      -32.69     49.11 o 
  -4 -11   7      427.93      528.54     99.08 o 
  -3 -11   7      667.46      748.13     96.27 o 
  -2 -11   7     2505.93     2645.71    128.56 o 
  -1 -11   7     3069.84     3119.44    243.11 o 
   0 -11   7     2072.06     1975.49    171.60 o 
   1 -11   7     4209.21     4457.63    257.41 o 
   2 -11   7      281.64      232.89    104.19 o 
   3 -11   7      321.33      347.29    114.40 o 
   4 -11   7      565.41      708.89    147.09 o 
   5 -11   7     1798.58     1916.25    173.65 o 
   6 -11   7      551.50      551.59    140.96 o 
   7 -11   7       15.57       30.64     81.72 o 
   8 -11   7       10.65     -116.45     77.63 o 
   9 -11   7        0.77       42.90     89.89 o 
  10 -11   7      279.97      255.36    132.79 o 
 -10 -10   7       10.57      -51.07     96.02 o 
  -9 -10   7        0.47        4.09     96.02 o 
  -8 -10   7        0.13      -61.06     57.30 o 
  -7 -10   7      531.03      419.06     90.28 o 
  -6 -10   7       16.10       28.60     60.67 o 
  -5 -10   7       34.09       26.64     67.42 o 
  -4 -10   7      183.16      182.09     64.81 o 
  -3 -10   7      318.31      157.69     60.77 o 
  -2 -10   7       24.39      -34.42     42.69 o 
  -1 -10   7      259.23      266.76     82.74 o 
   0 -10   7        4.48       40.48     45.15 o 
   1 -10   7      464.35      774.26    138.92 o 
   2 -10   7      141.13      102.35     51.14 o 
   3 -10   7       52.86       -4.09     73.54 o 
   4 -10   7      145.12      192.03     98.06 o 
   5 -10   7       71.72       16.34     79.67 o 
   6 -10   7       12.13      -91.93     69.46 o 
   7 -10   7       33.20       81.72     83.76 o 
   8 -10   7        0.40      -46.99     75.59 o 
   9 -10   7      351.13      371.81    120.53 o 
  10 -10   7      327.98      314.61    128.70 o 
 -10  -9   7       15.73      -40.86     96.02 o 
  -9  -9   7      114.47        6.13     93.97 o 
  -8  -9   7      425.22      541.37    145.05 o 
  -7  -9   7      312.48      211.82     73.63 o 
  -6  -9   7      520.54      650.82     93.86 o 
  -5  -9   7      595.72      443.25     80.09 o 
  -4  -9   7     2289.24     2685.75    127.35 o 
  -3  -9   7      653.81      548.59     81.15 o 
  -2  -9   7     3195.09     2866.73    124.65 o 
  -1  -9   7     2762.32     2543.17    128.70 o 
   0  -9   7     3920.88     4095.58    111.44 o 
   1  -9   7     1255.20     1355.37     49.60 o 
   2  -9   7      346.38      337.95     64.81 o 
   3  -9   7      607.46      790.61    134.83 o 
   4  -9   7        1.11      -88.87     59.24 o 
   5  -9   7     1560.52     1415.74    138.92 o 
   6  -9   7      509.21      614.92    130.75 o 
   7  -9   7      806.73      894.79    155.26 o 
   8  -9   7      235.04      159.35     93.97 o 
   9  -9   7      591.59      804.91    149.13 o 
  10  -9   7      615.18      647.60    153.22 o 
  11  -9   7      528.92      341.17    130.75 o 
 -11  -8   7       42.39     -150.91    178.17 o 
 -10  -8   7       62.89       93.97    108.27 o 
  -9  -8   7       37.84        8.17     98.06 o 
  -8  -8   7       10.19       -8.17     85.80 o 
  -7  -8   7      191.89      143.61     69.96 o 
  -6  -8   7       46.55      -35.22     47.60 o 
  -5  -8   7     1583.76     1374.93     95.34 o 
  -4  -8   7     4481.35     4827.98    193.06 o 
  -3  -8   7     1822.75     1757.22     96.66 o 
  -2  -8   7      264.74      266.16     56.94 o 
  -1  -8   7       59.97       38.09     30.16 o 
   0  -8   7     1045.65      920.22     41.37 o 
   1  -8   7       54.48       35.71     22.94 o 
   2  -8   7       46.50      -20.18     29.80 o 
   3  -8   7       13.83      -61.29     40.86 o 
   4  -8   7      127.78      128.70     81.72 o 
   5  -8   7      711.40      900.92    140.96 o 
   6  -8   7      318.73      418.80    110.32 o 
   7  -8   7     1201.16     1156.29    163.43 o 
   8  -8   7        3.74       10.21     71.50 o 
   9  -8   7       60.41       73.54     85.80 o 
  10  -8   7        5.11      -63.33     77.63 o 
  11  -8   7      230.70       73.54    104.19 o 
 -12  -7   7      118.56      257.52    177.59 o 
 -11  -7   7      585.24     1009.56    200.69 o 
 -10  -7   7      721.83     1361.68    188.95 o 
  -9  -7   7      944.91     1168.54    179.78 o 
  -8  -7   7      285.58      243.11     98.06 o 
  -7  -7   7     2488.05     2194.08    179.78 o 
  -6  -7   7     1150.55     1322.15     94.41 o 
  -5  -7   7      217.14      178.57     58.38 o 
  -4  -7   7     2299.21     2342.40    112.68 o 
  -3  -7   7      375.99      478.03     68.60 o 
  -2  -7   7     3870.32     3889.80    108.44 o 
  -1  -7   7     1287.02     1426.59     46.73 o 
   0  -7   7     5031.61     5123.30    101.69 o 
   1  -7   7     2268.30     2392.97     75.10 o 
   2  -7   7     3312.70     3231.75     89.66 o 
   3  -7   7     2285.95     2475.21    108.08 o 
   4  -7   7      342.03      367.72     98.06 o 
   5  -7   7      881.40     1152.20    143.00 o 
   6  -7   7      220.49      330.95     96.02 o 
   7  -7   7     4042.67     3168.55    196.12 o 
   8  -7   7     2550.13     2406.55    175.69 o 
   9  -7   7      561.09      612.87    130.75 o 
  10  -7   7      217.15      108.27     83.76 o 
  11  -7   7      312.29      329.84    179.78 o 
  12  -7   7      112.73      114.40    124.62 o 
 -12  -6   7        0.65     -143.77    141.21 o 
 -11  -6   7       94.71      145.34    119.70 o 
 -10  -6   7      336.57      331.92    118.03 o 
  -9  -6   7      643.90      452.21    110.39 o 
  -7  -6   7      159.47       67.42     75.59 o 
  -6  -6   7        0.52      -43.13     37.74 o 
  -5  -6   7       30.58      -33.37     34.58 o 
  -4  -6   7     1431.41     1242.09    114.40 o 
  -3  -6   7     4941.91     4737.97    123.73 o 
  -2  -6   7        4.42      -22.09     23.90 o 
  -1  -6   7      558.72      743.78     36.38 o 
   0  -6   7     4027.83     4252.31     86.94 o 
   1  -6   7      818.85      875.19     43.10 o 
   2  -6   7      905.44      786.06     47.08 o 
   3  -6   7       20.95       56.15     27.20 o 
   4  -6   7      339.58      323.91     62.23 o 
   5  -6   7      258.28      137.18     59.24 o 
   6  -6   7       24.36      -16.34     55.16 o 
   7  -6   7       57.50      124.62     75.59 o 
   8  -6   7       10.54      175.69     89.89 o 
   9  -6   7        0.38       32.69     67.42 o 
  10  -6   7       79.88      -12.56     56.92 o 
  11  -6   7      639.32      649.65    147.09 o 
  12  -6   7      753.98      786.52    181.82 o 
 -12  -5   7       24.75       36.77    117.01 o 
 -11  -5   7     1205.34     1924.14    361.59 o 
 -10  -5   7      921.07     1132.96    142.46 o 
  -9  -5   7     1734.39     1976.40    235.96 o 
  -8  -5   7       27.87      -48.72     46.53 o 
  -7  -5   7        1.40      -72.37     48.25 o 
  -6  -5   7       44.69       46.76     48.01 o 
  -5  -5   7       25.44       -5.36     27.48 o 
  -4  -5   7     1472.74     1242.14     66.44 o 
  -3  -5   7     3189.00     3368.77    115.09 o 
  -2  -5   7     4829.56     4649.17    115.31 o 
  -1  -5   7     1640.57     1583.10     48.36 o 
   0  -5   7     4351.63     4279.83    101.56 o 
   1  -5   7      237.08      227.44     32.59 o 
   2  -5   7     3353.58     3124.71     82.57 o 
   3  -5   7     4962.72     5001.36    113.29 o 
   4  -5   7     4416.56     4685.18    107.96 o 
   5  -5   7     2442.98     2374.40    105.19 o 
   6  -5   7       68.99       57.77     44.04 o 
   7  -5   7       31.09       -3.06     43.34 o 
   8  -5   7     2425.18     2298.33    167.52 o 
   9  -5   7     2413.56     1933.35    111.61 o 
  10  -5   7     1781.16     1816.77    178.75 o 
  11  -5   7      448.54      390.20    128.70 o 
  12  -5   7       23.63      151.18    124.62 o 
  13  -5   7        0.11      -38.82    108.27 o 
 -12  -4   7      385.23      677.80    138.95 o 
 -11  -4   7      601.86      815.76    128.18 o 
 -10  -4   7       51.85       82.12     67.15 o 
  -9  -4   7      296.56      311.03    111.34 o 
  -8  -4   7       27.64      -43.40     53.39 o 
  -7  -4   7      157.15       73.75     41.15 o 
  -6  -4   7        5.72      -26.85     29.42 o 
  -5  -4   7       23.03       -7.11     36.03 o 
  -4  -4   7      148.34      114.69     34.54 o 
  -3  -4   7      116.01       46.78     26.61 o 
  -2  -4   7        0.77      -16.38     22.35 o 
  -1  -4   7        3.65      -22.32     17.38 o 
   0  -4   7       16.63      -17.77     16.09 o 
   1  -4   7       94.44       56.57     22.95 o 
   2  -4   7        8.25      -17.59     17.35 o 
   3  -4   7        2.82        0.87     19.04 o 
   4  -4   7       42.51       31.10     21.41 o 
   5  -4   7        0.16      -17.84     19.07 o 
   6  -4   7        1.02      -14.93     35.37 o 
   7  -4   7       34.94       52.21     44.67 o 
   8  -4   7      640.11      769.51     90.80 o 
   9  -4   7        1.08      -22.47     45.08 o 
  10  -4   7        8.54       61.29     83.76 o 
  11  -4   7      966.94      935.65    181.82 o 
  12  -4   7      131.51      108.27    112.36 o 
  13  -4   7       77.17      130.75    118.49 o 
 -13  -3   7       83.62      190.68    120.61 o 
 -12  -3   7        0.26      -76.83     74.74 o 
 -11  -3   7       54.53      -23.49     75.12 o 
 -10  -3   7      511.16      578.57    101.00 o 
  -9  -3   7     1948.36     1846.28    213.48 o 
  -8  -3   7     1478.70     1455.76     94.21 o 
  -7  -3   7     1202.56     1069.95     98.89 o 
  -6  -3   7      343.23      366.26     61.28 o 
  -5  -3   7       37.48       13.32     36.03 o 
  -4  -3   7     3320.32     3308.00     95.61 o 
  -3  -3   7    13310.39    15235.45    292.90 o 
  -2  -3   7    14798.39    16874.68    450.46 o 
  -1  -3   7     5651.80     5399.82    116.12 o 
   0  -3   7     2264.00     2128.58     62.23 o 
   1  -3   7     2398.32     2751.08     72.99 o 
   2  -3   7     4118.61     4385.58     99.51 o 
   3  -3   7     1027.02      852.22     39.41 o 
   4  -3   7      834.96      905.13     48.66 o 
   5  -3   7     1088.43     1056.21     53.92 o 
   6  -3   7     1201.88     1108.03     48.40 o 
   7  -3   7     1106.05     1209.61     75.91 o 
   8  -3   7     1999.78     1999.70    117.47 o 
   9  -3   7     3473.09     3168.72    136.86 o 
  10  -3   7     1099.02     1133.81    187.95 o 
  11  -3   7      433.14      445.35    140.96 o 
  12  -3   7      275.83      316.65    128.70 o 
  13  -3   7        1.93        4.09    104.19 o 
 -13  -2   7      317.56      463.74    173.65 o 
 -12  -2   7      119.66      148.69     89.53 o 
 -11  -2   7      562.65      658.54    104.72 o 
 -10  -2   7       45.44      -54.53     54.16 o 
  -9  -2   7     1106.36     1385.60    117.41 o 
  -8  -2   7      957.37      669.20     85.87 o 
  -7  -2   7        6.66      -52.79     35.19 o 
  -6  -2   7      882.57      974.38     75.01 o 
  -5  -2   7      142.50       88.87     39.00 o 
  -4  -2   7     6584.32     5901.97    247.19 o 
  -3  -2   7       77.74      -10.21     30.64 o 
  -2  -2   7     6161.78     6034.23    195.10 o 
  -1  -2   7     3141.26     3616.33    104.10 o 
   0  -2   7      122.66      115.39     22.16 o 
   1  -2   7       70.24       89.85     20.81 o 
   2  -2   7       67.84       83.72     22.35 o 
   3  -2   7      443.88      368.97     69.63 o 
   4  -2   7      708.31      541.74     51.61 o 
   5  -2   7     3265.65     3371.38     88.48 o 
   6  -2   7       27.12       -3.88     22.91 o 
   7  -2   7     4028.18     4372.60    144.27 o 
   8  -2   7     1111.53      893.88     74.62 o 
   9  -2   7     1072.25     1593.47    196.12 o 
  10  -2   7       62.03       89.89     75.59 o 
  11  -2   7      433.61      576.10    147.09 o 
  12  -2   7      102.71      120.53    108.27 o 
  13  -2   7        5.72      -57.20     93.97 o 
 -13  -1   7      302.54      328.91    157.30 o 
 -12  -1   7     1147.38     1505.62    220.63 o 
 -11  -1   7      999.93     1415.74    192.03 o 
 -10  -1   7     1335.40     1891.73    212.46 o 
  -9  -1   7     1335.72     1301.33    132.79 o 
  -8  -1   7      454.91      486.21    106.23 o 
  -7  -1   7      865.83      905.01    126.66 o 
  -6  -1   7     1336.11     1662.93    126.66 o 
  -5  -1   7     2220.14     2024.52    134.83 o 
  -4  -1   7     2306.46     1801.85    116.45 o 
  -3  -1   7      953.52      792.65     73.54 o 
  -2  -1   7     3877.88     4216.56    177.73 o 
  -1  -1   7     7171.71     6574.26    291.11 o 
   0  -1   7     3017.53     3547.56     84.10 o 
   1  -1   7     2512.42     2580.61     67.04 o 
   2  -1   7     2254.30     2403.51     64.21 o 
   3  -1   7      644.21      471.24     38.20 o 
   4  -1   7     1024.18      872.18     39.70 o 
   5  -1   7    10058.15    11277.12    210.81 o 
   6  -1   7     2226.40     2274.09     96.38 o 
   7  -1   7     2080.23     2518.02     83.03 o 
   8  -1   7     1418.05     1382.44     61.96 o 
   9  -1   7     1161.41     1305.42    130.75 o 
  10  -1   7      349.87      586.32    134.83 o 
  11  -1   7      216.58      163.43    104.19 o 
  12  -1   7      103.36       34.73    102.15 o 
  13  -1   7       37.83      110.32    116.45 o 
 -13   0   7      337.77      406.54    147.09 o 
 -12   0   7      655.68      708.89    161.39 o 
 -11   0   7      834.30     1129.73    175.69 o 
 -10   0   7      232.78      220.63    108.27 o 
  -9   0   7      270.17      271.71     96.02 o 
  -8   0   7       20.41       96.02     69.46 o 
  -7   0   7       47.33       26.56     59.24 o 
  -6   0   7     1578.39     1577.13    120.53 o 
  -5   0   7     2071.42     2067.42    128.70 o 
  -4   0   7    11698.53     9736.51    341.17 o 
  -3   0   7      347.41      202.25     55.16 o 
  -2   0   7     2202.57     2406.55    124.62 o 
  -1   0   7     7777.58     8224.75    279.88 o 
   0   0   7     5949.76     5576.70    123.65 o 
   1   0   7     1979.19     1868.42     54.26 o 
   2   0   7      224.70      224.84     35.60 o 
   3   0   7      168.60      226.15     26.14 o 
   4   0   7     2482.18     2519.79     97.96 o 
   5   0   7     5591.71     5794.42    165.47 o 
   6   0   7       90.70       42.90     32.12 o 
   7   0   7      401.12      429.49     87.27 o 
   8   0   7     2621.14     2291.35    105.85 o 
   9   0   7       35.79       -4.09     44.13 o 
  10   0   7      419.26      463.74    118.49 o 
  11   0   7     1030.11      954.04    171.60 o 
  12   0   7      781.63      661.90    163.43 o 
  13   0   7      103.59       16.34    102.15 o 
 -12   1   7      462.52      541.37    136.87 o 
 -11   1   7      784.10      868.24    149.13 o 
 -10   1   7     1053.99      960.17    149.13 o 
  -9   1   7     2199.31     2069.47    157.30 o 
  -8   1   7      429.80      480.08    102.15 o 
  -7   1   7       75.63       22.47     51.07 o 
  -6   1   7      658.69      557.71     98.06 o 
  -5   1   7     4557.30     5180.82    226.76 o 
  -4   1   7    12475.84    12463.79    410.62 o 
  -3   1   7      966.22     1056.18     83.76 o 
  -2   1   7     6530.80     6890.73    251.28 o 
  -1   1   7     8014.75     7812.09    269.66 o 
   0   1   7     1621.62     1649.68    120.53 o 
   1   1   7    24625.32    24577.29    491.87 o 
   2   1   7     5735.66     6321.80    124.43 o 
   3   1   7     5076.99     4787.77    122.50 o 
   4   1   7       95.96      115.00     21.53 o 
   5   1   7     1242.71     1144.91     42.64 o 
   6   1   7        7.14       59.10     72.67 o 
   7   1   7     2213.02     2112.77     97.72 o 
   8   1   7     2559.25     2505.31    113.68 o 
   9   1   7     1410.08     1244.87     83.19 o 
  10   1   7       19.50      -70.20     46.80 o 
  11   1   7       12.96       26.56     91.93 o 
  12   1   7      177.14      132.79    112.36 o 
  13   1   7       39.99       98.06    114.40 o 
 -11   2   7        1.83       51.07     91.93 o 
 -10   2   7      186.64      245.15    106.23 o 
  -9   2   7      168.45      230.85     87.85 o 
  -8   2   7      118.88      167.52     71.50 o 
  -7   2   7      116.09      122.57     65.37 o 
  -6   2   7       20.58       34.73     53.12 o 
  -5   2   7        6.60      -22.47     42.90 o 
  -4   2   7       57.61       20.43     44.94 o 
  -3   2   7      713.24     1097.04     87.85 o 
  -2   2   7       44.78       36.77     36.77 o 
  -1   2   7     5017.69     5752.83    216.55 o 
   0   2   7      273.40      404.50     61.29 o 
   1   2   7      719.19      615.79     44.04 o 
   2   2   7     8962.49     9726.06    230.40 o 
   3   2   7      734.78      690.28     70.48 o 
   4   2   7     1959.04     2320.01     91.01 o 
   5   2   7      760.42      896.80    101.12 o 
   6   2   7     1163.97      998.35     85.80 o 
   7   2   7      111.28      168.39     77.63 o 
   8   2   7      137.28      178.77     72.52 o 
   9   2   7       62.07       85.22     55.26 o 
  10   2   7      244.85      212.15    121.55 o 
  11   2   7      864.65      971.12    164.45 o 
  12   2   7      180.01      206.33    116.45 o 
  13   2   7       62.17       32.69    102.15 o 
 -12   3   7      110.31      175.69    149.13 o 
 -10   3   7      104.13      -32.69     73.54 o 
  -9   3   7      671.00      815.12    128.70 o 
  -8   3   7       75.83       24.51     67.42 o 
  -7   3   7        5.34      -49.03     46.99 o 
  -6   3   7     2033.84     1660.89    120.53 o 
  -5   3   7     4041.07     3789.60    183.86 o 
  -4   3   7    10124.25    10141.00    349.34 o 
  -3   3   7     6272.92     5750.79    226.76 o 
  -2   3   7     2666.52     2234.94    120.53 o 
  -1   3   7       67.60      202.25     49.03 o 
   0   3   7     3113.65     3334.03    153.22 o 
   1   3   7     8358.82     8879.16    215.93 o 
   2   3   7     1935.44     2030.77     54.85 o 
   3   3   7      437.01      232.40     43.62 o 
   4   3   7      175.02      180.67     42.45 o 
   5   3   7      752.03      776.00     62.34 o 
   6   3   7      726.67      910.70     83.05 o 
   7   3   7     1471.34     1247.50     76.40 o 
   8   3   7     3020.08     3551.91    140.79 o 
   9   3   7     3701.88     3587.06    147.26 o 
  10   3   7     1877.13     1863.16    109.67 o 
  11   3   7       40.59       25.05     57.73 o 
  12   3   7      464.54      334.26     89.53 o 
  13   3   7       14.44      -38.82     89.89 o 
 -12   4   7       20.39       73.54    134.83 o 
 -11   4   7       13.15       28.60    120.53 o 
 -10   4   7       10.81       -4.09     91.93 o 
  -9   4   7       16.48      -63.33     63.33 o 
  -8   4   7      240.40      151.18     81.72 o 
  -7   4   7     1618.64     1591.43    122.57 o 
  -6   4   7     1114.27     1003.07     93.97 o 
  -5   4   7      269.56      565.89     89.89 o 
  -4   4   7      248.81      194.08     57.20 o 
  -3   4   7     2077.85     2551.59    136.87 o 
  -2   4   7     2361.16     2165.48    122.57 o 
  -1   4   7     1784.04     1579.17    100.10 o 
   0   4   7       47.74       -3.71     24.51 o 
   1   4   7       65.07       45.69     21.10 o 
   2   4   7     1130.36      986.46     37.84 o 
   3   4   7     3617.05     3919.19    127.02 o 
   4   4   7        9.38       -3.61     30.83 o 
   5   4   7      519.83      548.38     66.26 o 
   6   4   7       54.44      119.51     44.78 o 
   7   4   7       13.30      -21.65     57.20 o 
   8   4   7        0.96      -12.78     44.16 o 
   9   4   7      923.59     1208.25    128.70 o 
  10   4   7        4.65      -29.26     81.72 o 
  11   4   7       14.86       -5.47     68.44 o 
  12   4   7      136.31       50.05     66.45 o 
  13   4   7       35.28      -98.06     98.06 o 
 -12   5   7       72.00      157.30    126.66 o 
 -11   5   7      617.98      563.84    169.56 o 
 -10   5   7      571.86      827.38    159.35 o 
  -9   5   7      308.97      353.42    124.62 o 
  -8   5   7     2517.01     2284.60    118.62 o 
  -7   5   7     2828.55     2518.94    118.07 o 
  -6   5   7       63.18      116.53     74.57 o 
  -5   5   7      113.55      102.21     43.62 o 
  -4   5   7      732.02      778.34    179.78 o 
  -3   5   7        5.74      -34.73     24.56 o 
  -2   5   7    10055.29    11395.61    270.12 o 
  -1   5   7     2089.36     1904.76     79.93 o 
   0   5   7     1927.09     1790.89    107.25 o 
   1   5   7     2082.06     1761.45     69.21 o 
   2   5   7       20.92      -10.66     16.41 o 
   3   5   7     6256.83     6356.62    129.86 o 
   4   5   7      974.71     1031.54     64.81 o 
   5   5   7     2121.53     2369.65    100.84 o 
   6   5   7     1873.39     1847.79     92.32 o 
   7   5   7     3436.55     3226.12    129.91 o 
   8   5   7     1136.92     1206.71     82.83 o 
   9   5   7      907.70     1251.15    118.35 o 
  10   5   7      853.73      900.21    148.11 o 
  11   5   7       14.33      -74.17     49.45 o 
  12   5   7       58.12       32.69     93.97 o 
  13   5   7       12.37       16.34    112.36 o 
 -12   6   7      207.64      157.30    153.22 o 
 -11   6   7      122.37      189.99    136.87 o 
 -10   6   7       98.21       57.20     96.02 o 
  -9   6   7      116.78       51.07     93.97 o 
  -8   6   7      142.22      130.01     65.28 o 
  -7   6   7      149.89      153.97     54.38 o 
  -6   6   7     1661.90     1928.21    100.62 o 
  -5   6   7        0.82        8.03     39.76 o 
  -4   6   7        5.45      -32.87     31.39 o 
  -3   6   7        4.38      -20.43     28.89 o 
  -2   6   7      365.57      470.65     59.94 o 
  -1   6   7      398.40      404.85     51.14 o 
   0   6   7       18.72       22.76     25.54 o 
   1   6   7       32.92       15.78     25.88 o 
   2   6   7       85.13       -9.06     58.22 o 
   3   6   7       81.09       93.46     25.03 o 
   4   6   7      419.77      463.31    103.17 o 
   5   6   7      226.50      234.48     53.81 o 
   6   6   7     2671.78     2509.74    124.62 o 
   7   6   7      198.43      200.89     74.57 o 
   8   6   7      286.91      247.83     87.85 o 
   9   6   7      622.86      694.38     94.61 o 
  10   6   7      299.50      406.17     84.42 o 
  11   6   7       74.83      118.49    102.15 o 
  12   6   7        0.17      -16.34     81.72 o 
  13   6   7        9.55      -59.24    100.10 o 
 -11   7   7      480.41      578.14    157.30 o 
 -10   7   7      133.22      279.88    126.66 o 
  -9   7   7       39.46      116.45     96.02 o 
  -8   7   7        6.53       -6.13     65.37 o 
  -7   7   7       67.86       99.46     54.67 o 
  -6   7   7      174.05      257.67     75.59 o 
  -5   7   7      439.21      454.44     67.89 o 
  -4   7   7      150.01      111.19     67.42 o 
  -3   7   7       27.36       -8.67     32.48 o 
  -2   7   7     4186.15     3960.36    133.81 o 
  -1   7   7     2930.13     3228.92    115.46 o 
   0   7   7      205.91       52.01     34.58 o 
   1   7   7     6068.18     6041.87    168.35 o 
   2   7   7     2881.87     2848.65    101.59 o 
   3   7   7      682.17      580.05     46.48 o 
   4   7   7      184.46      109.53     44.50 o 
   5   7   7     2214.85     2127.42    100.62 o 
   6   7   7      387.15      472.65    130.75 o 
   7   7   7     1325.70     1461.89    128.70 o 
   8   7   7      469.04      459.05     80.74 o 
   9   7   7        2.97      -16.88     54.67 o 
  10   7   7       44.87      -46.99     73.54 o 
  11   7   7      189.70      134.83    112.36 o 
  12   7   7      659.43      467.83    140.96 o 
 -11   8   7      549.16      367.72    167.52 o 
 -10   8   7       80.99      118.49    102.15 o 
  -9   8   7       16.93       38.82    104.19 o 
  -8   8   7       38.60       93.97    104.19 o 
  -7   8   7      443.55      310.52    116.45 o 
  -6   8   7      143.02      124.81     61.66 o 
  -5   8   7        8.28       -4.24     46.53 o 
  -4   8   7      184.35      299.10     61.66 o 
  -3   8   7      137.23       83.49     43.05 o 
  -2   8   7        2.23      -12.68     31.68 o 
  -1   8   7      707.85      695.79     72.68 o 
   0   8   7      221.96      185.21     67.42 o 
   1   8   7      475.55      499.00     76.61 o 
   2   8   7       18.22        5.52     33.92 o 
   3   8   7      300.17      311.55     67.42 o 
   4   8   7        0.56      -20.43     38.82 o 
   5   8   7      408.95      494.62     85.80 o 
   6   8   7      161.62      311.80    125.64 o 
   7   8   7      222.63      211.50     67.16 o 
   8   8   7       15.04      -75.08     50.05 o 
   9   8   7       25.78      -63.33     75.59 o 
  10   8   7       36.43       49.03     87.85 o 
  11   8   7       92.46       81.72    110.32 o 
  12   8   7       38.17     -112.36    100.10 o 
 -10   9   7       56.84      -24.51     98.06 o 
  -9   9   7      121.03       14.30    102.15 o 
  -8   9   7        4.13      -49.03     89.89 o 
  -7   9   7      284.50      226.76     93.97 o 
  -6   9   7      862.23     1188.97    165.48 o 
  -5   9   7     2022.76     2504.05    119.84 o 
  -4   9   7     2031.78     2025.00    108.27 o 
  -3   9   7      206.26      239.23     56.28 o 
  -2   9   7      583.36      500.53     82.74 o 
  -1   9   7     1746.32     1826.88     96.02 o 
   0   9   7     4168.91     3897.59    137.81 o 
   1   9   7     2363.70     2599.02    107.88 o 
   2   9   7      563.93      505.52     63.69 o 
   3   9   7      494.82      459.65    102.15 o 
   4   9   7      242.89      108.27     71.50 o 
   5   9   7       33.61       18.39     55.16 o 
   6   9   7      760.84     1192.02    305.41 o 
   7   9   7      804.43      822.26    101.47 o 
   8   9   7      765.67      933.61    169.56 o 
   9   9   7     1095.98     1045.97    183.86 o 
  10   9   7      268.42      216.55    118.49 o 
  11   9   7      123.92       20.43    112.36 o 
 -10  10   7       14.72       53.12    128.70 o 
  -9  10   7       15.42     -144.03     96.02 o 
  -8  10   7      261.12      251.28    122.57 o 
  -7  10   7        0.19      -85.80     85.80 o 
  -6  10   7      111.83      114.40     96.02 o 
  -5  10   7       30.80      -22.47     57.20 o 
  -4  10   7      429.46      545.27    108.27 o 
  -3  10   7     2386.79     2163.46    144.03 o 
  -2  10   7     2242.74     2141.72    105.33 o 
  -1  10   7      914.74      998.88    244.13 o 
   0  10   7       25.41      -51.54     37.23 o 
   1  10   7        2.53      -24.40     38.26 o 
   2  10   7       64.10       53.87     44.50 o 
   3  10   7       70.92       28.60     65.37 o 
   4  10   7        3.73      -82.74     55.16 o 
   5  10   7        2.82      -65.37     49.03 o 
   6  10   7       71.69      124.62     89.89 o 
   7  10   7       32.00       40.86     85.80 o 
   8  10   7        2.43      -34.73     85.80 o 
   9  10   7       34.00      163.43    106.23 o 
  10  10   7      109.36      132.79    106.23 o 
  11  10   7       31.12      -20.43    108.27 o 
  -9  11   7      362.00      328.91    149.13 o 
  -8  11   7      211.02      196.12    124.62 o 
  -7  11   7      107.89       98.06    108.27 o 
  -6  11   7      325.37      230.85    108.27 o 
  -5  11   7      820.16      576.10    130.75 o 
  -4  11   7      688.73      721.15    140.96 o 
  -3  11   7        0.60      -46.10     38.77 o 
  -2  11   7      179.89      221.93     62.31 o 
  -1  11   7      205.86      245.67     63.12 o 
   0  11   7     1592.13     1594.56     94.61 o 
   1  11   7     1284.92     1291.13     84.28 o 
   2  11   7     1562.10     1340.15    126.66 o 
   3  11   7      333.01      330.95    100.10 o 
   4  11   7       77.98       63.33     67.42 o 
   5  11   7      382.00      379.98    106.23 o 
   6  11   7      164.15      110.32     93.97 o 
   7  11   7      712.86      467.83    140.96 o 
   8  11   7      386.27      435.14    143.00 o 
   9  11   7      384.85      498.47    138.92 o 
  10  11   7      208.39      222.68    132.79 o 
  -8  12   7      409.18      277.84    136.87 o 
  -7  12   7      413.54      286.01    136.87 o 
  -6  12   7       96.93       65.37     98.06 o 
  -5  12   7        2.23      -75.59     71.50 o 
  -4  12   7      165.89       93.97     81.72 o 
  -3  12   7      255.14      302.35    102.15 o 
  -2  12   7      851.27     1033.89    106.63 o 
  -1  12   7      469.24      597.34     84.50 o 
   0  12   7       84.92       52.71     54.84 o 
   1  12   7      469.02      377.38     98.06 o 
   2  12   7      974.60     1201.23    161.39 o 
   3  12   7        5.39      -40.86     67.42 o 
   4  12   7      166.43       63.33     89.89 o 
   5  12   7       37.08       38.82     67.42 o 
   6  12   7        1.80     -104.19     71.50 o 
   7  12   7        2.05      -55.16     81.72 o 
   8  12   7        0.10      -51.07     96.02 o 
   9  12   7        1.23       28.60    104.19 o 
  -7  13   7      241.25       81.72    120.53 o 
  -6  13   7       27.97       42.90     93.97 o 
  -5  13   7       33.04       10.21     85.80 o 
  -4  13   7       20.37      -40.86     65.37 o 
  -3  13   7       65.65      -10.21     73.54 o 
  -2  13   7     1485.10     1397.35    143.00 o 
  -1  13   7     1784.44     1768.51    108.08 o 
   0  13   7     2001.02     2012.32    113.39 o 
   1  13   7      471.72      467.83    110.32 o 
   2  13   7      103.71      147.09     91.93 o 
   3  13   7      249.03      433.10    120.53 o 
   4  13   7      102.81      -22.47     73.54 o 
   5  13   7      525.02      502.56    132.79 o 
   6  13   7       74.25      -59.24     87.85 o 
   7  13   7       75.06       -8.17     89.89 o 
   8  13   7       24.72      -24.51     87.85 o 
   9  13   7        0.65      -69.46     98.06 o 
  -6  14   7       45.97      -40.86     89.89 o 
  -5  14   7        0.23      -46.99     85.80 o 
  -4  14   7       70.61      -28.60     91.93 o 
  -3  14   7       71.10      -59.24     75.59 o 
  -2  14   7      217.38      108.27    106.23 o 
  -1  14   7      324.29      441.46     83.78 o 
   0  14   7      110.68       84.18     59.02 o 
   1  14   7        5.57      -71.50     73.54 o 
   2  14   7       29.39       32.69     81.72 o 
   3  14   7      171.04      218.59    106.23 o 
   4  14   7        2.65        4.09     83.76 o 
   5  14   7      179.28       98.06     98.06 o 
   6  14   7       20.58      -40.86    102.15 o 
   7  14   7      110.57      -28.60     96.02 o 
  -5  15   7        4.88       20.43    102.15 o 
  -4  15   7       38.85       75.59    104.19 o 
  -3  15   7      149.80       -4.09     96.02 o 
  -2  15   7      515.93      692.55    159.35 o 
  -1  15   7      725.21      888.67    167.52 o 
   1  15   7       90.00       18.39     91.93 o 
   2  15   7       71.10      -12.26     87.85 o 
   3  15   7      160.44      314.61    118.49 o 
   4  15   7        7.34      -40.86     83.76 o 
   5  15   7      162.73      143.00    122.57 o 
   6  15   7      300.42      181.82    122.57 o 
  -3  16   7      329.72      332.99    138.92 o 
  -2  16   7      125.79       36.77    104.19 o 
   1  16   7      175.09      273.75    116.45 o 
   2  16   7        1.83       -6.13     87.85 o 
   3  16   7        5.41       -2.04     96.02 o 
   4  16   7       34.04       38.82    100.10 o 
  -2 -16   8      140.81       28.60    112.36 o 
  -1 -16   8      562.60      596.53    175.69 o 
   0 -16   8      712.25      855.98    185.90 o 
   1 -16   8      412.08      429.01    159.35 o 
   2 -16   8      417.45      196.12    134.83 o 
  -5 -15   8       32.33      -46.99     75.12 o 
  -4 -15   8        4.90      -81.72     96.02 o 
  -3 -15   8      183.84       67.42    114.40 o 
  -2 -15   8      463.13      388.15    140.96 o 
  -1 -15   8        4.38       12.26    106.23 o 
   0 -15   8      122.81       67.42    110.32 o 
   1 -15   8      184.43       89.89    118.49 o 
   2 -15   8      136.33      108.27    116.45 o 
   3 -15   8       32.83      -65.37    104.19 o 
   4 -15   8        2.62      -71.50    108.27 o 
   5 -15   8        0.32      -85.80     96.02 o 
  -6 -14   8      104.61      228.11     88.76 o 
  -5 -14   8      120.20       42.39     71.23 o 
  -4 -14   8      148.40      113.80     80.09 o 
  -3 -14   8      484.16      488.26    149.13 o 
  -2 -14   8      710.00      772.22    157.30 o 
  -1 -14   8      484.58      384.07    147.09 o 
   0 -14   8      813.13      907.05    177.73 o 
   1 -14   8       99.13       28.60    112.36 o 
   2 -14   8      172.25      153.22    118.49 o 
   3 -14   8      165.99       -4.09    102.15 o 
   4 -14   8      136.40      145.05    120.53 o 
   5 -14   8      266.76      204.29    116.45 o 
   6 -14   8       39.04      -53.12    108.27 o 
  -7 -13   8        0.01      -21.92     77.97 o 
  -6 -13   8       17.42      -46.28     63.98 o 
  -5 -13   8       60.68       15.52     69.52 o 
  -4 -13   8      265.86      188.63    147.09 o 
  -3 -13   8        3.21      -20.10     49.05 o 
  -2 -13   8      419.55      306.44    102.15 o 
  -1 -13   8       51.68      -75.59     83.76 o 
   0 -13   8      454.06      496.43    136.87 o 
   1 -13   8      437.96      717.06    147.09 o 
   2 -13   8       61.44       16.34     79.67 o 
   3 -13   8      234.97      220.63    100.10 o 
   4 -13   8      270.34       46.99    106.23 o 
   5 -13   8       13.92      -85.80     91.93 o 
   6 -13   8        4.84     -114.40     96.02 o 
   7 -13   8        0.14     -150.15    100.10 o 
   8 -13   8       40.82      -69.46    110.32 o 
  -8 -12   8      730.80     1019.02    130.60 o 
  -7 -12   8      304.67      337.31     94.41 o 
  -6 -12   8        8.73      -19.33     62.83 o 
  -5 -12   8       39.46       25.23     61.91 o 
  -4 -12   8        4.45      -57.20     46.05 o 
  -3 -12   8      180.83      164.22     69.29 o 
  -2 -12   8      922.38     1301.15    122.38 o 
  -1 -12   8      574.93      514.81    136.87 o 
   0 -12   8      764.09      952.00    163.43 o 
   1 -12   8      493.72      382.02    128.70 o 
   2 -12   8      802.33      878.45    165.48 o 
   3 -12   8      497.03      943.82    177.73 o 
   4 -12   8     1005.03     1240.05    187.95 o 
   5 -12   8      260.13      298.26    126.66 o 
   6 -12   8       18.15       53.12    106.23 o 
   7 -12   8        0.76      -38.82     89.89 o 
   8 -12   8        1.63     -106.23     98.06 o 
   9 -12   8      289.37      365.68    145.05 o 
  -9 -11   8       53.90      -81.72    104.19 o 
  -8 -11   8        2.49      -47.18     66.88 o 
  -7 -11   8       33.55       56.32     68.51 o 
  -6 -11   8      159.04       53.94     63.98 o 
  -5 -11   8       98.23       45.14     59.31 o 
  -4 -11   8       70.09      109.26     58.38 o 
  -3 -11   8        0.01      -71.98     47.99 o 
  -2 -11   8       48.05       93.97     75.59 o 
  -1 -11   8       23.44      -34.77     38.85 o 
   0 -11   8        2.40      -98.06     65.37 o 
   1 -11   8      108.35      214.51    112.36 o 
   2 -11   8       59.70       40.86     83.76 o 
   3 -11   8       49.54       -6.08     56.28 o 
   4 -11   8      162.61      128.70     71.50 o 
   5 -11   8       31.33       44.94     83.76 o 
   6 -11   8       49.21       10.21     87.85 o 
   7 -11   8        0.91     -116.45     77.63 o 
   8 -11   8       15.81     -119.51     79.67 o 
   9 -11   8       97.40      132.79    106.23 o 
 -10 -10   8       40.00        8.17    257.41 o 
  -9 -10   8       82.16      216.55    128.70 o 
  -8 -10   8      443.58      375.14     91.01 o 
  -7 -10   8      585.14      653.69    105.19 o 
  -6 -10   8       10.56        2.25     93.97 o 
  -5 -10   8      182.55      181.05    136.87 o 
  -4 -10   8       22.39      -50.59     45.35 o 
  -3 -10   8      902.25      952.11    145.05 o 
  -2 -10   8     2066.61     2123.87    135.85 o 
  -1 -10   8     3285.35     3523.26    111.73 o 
   0 -10   8     4217.00     4619.21    149.32 o 
   1 -10   8     1477.18     1573.04    149.13 o 
   2 -10   8     1129.17     1087.47    245.15 o 
   3 -10   8        4.56      -35.90     49.58 o 
   4 -10   8      222.34      209.43     69.16 o 
   5 -10   8       97.34      163.43    108.27 o 
   6 -10   8     2007.14     1975.49    169.56 o 
   7 -10   8        3.78       16.34     85.80 o 
   8 -10   8       35.31       42.90     85.80 o 
   9 -10   8       98.10       32.69    100.10 o 
  10 -10   8      262.84      430.46    102.93 o 
 -10  -9   8       32.53       -1.56    120.93 o 
  -8  -9   8      172.00      261.49    110.32 o 
  -7  -9   8      139.29      146.07     70.78 o 
  -6  -9   8      603.18      586.08     87.32 o 
  -5  -9   8       24.55      -50.31     55.16 o 
  -4  -9   8     1026.83      851.81    101.12 o 
  -3  -9   8       26.45      -14.30     71.50 o 
  -2  -9   8        4.66      -30.40     32.65 o 
  -1  -9   8       87.03       64.58     34.19 o 
   0  -9   8      409.70      442.12     52.38 o 
   1  -9   8        5.90        4.04     30.95 o 
   2  -9   8       69.00       33.32     46.53 o 
   3  -9   8        3.06      -56.11     44.50 o 
   4  -9   8     2754.09     2472.75    121.90 o 
   5  -9   8      790.56      843.39    107.61 o 
   6  -9   8       98.29      102.15     89.89 o 
   7  -9   8       19.38      -69.46     69.46 o 
   8  -9   8        7.29       26.56     79.67 o 
   9  -9   8        7.99      -40.86     81.72 o 
  10  -9   8      217.68      156.15     80.84 o 
  11  -9   8      480.14      621.73    134.83 o 
 -11  -8   8      118.15      165.16    186.93 o 
 -10  -8   8      436.25      439.38    138.72 o 
  -9  -8   8      443.78      667.86    126.10 o 
  -8  -8   8      408.75      419.28    111.39 o 
  -7  -8   8     1253.33     1436.17    140.96 o 
  -6  -8   8      844.46      768.13    138.92 o 
  -5  -8   8      626.83      712.98    134.83 o 
  -4  -8   8        2.15      -53.10     35.40 o 
  -3  -8   8      439.20      522.15     60.58 o 
  -2  -8   8      232.64      214.77     41.60 o 
  -1  -8   8     1738.35     1772.89    117.41 o 
   0  -8   8      998.20      889.71     42.02 o 
   1  -8   8      566.57      622.82     72.65 o 
   2  -8   8      511.64      646.73     71.54 o 
   3  -8   8      376.76      391.30     70.05 o 
   4  -8   8     1596.85     1421.37    107.25 o 
   5  -8   8      132.84      121.98     59.94 o 
   6  -8   8      294.00      127.73     59.85 o 
   7  -8   8     1691.97     1708.56    109.53 o 
   8  -8   8      991.71     1108.83    272.73 o 
   9  -8   8      971.90     1069.25    125.90 o 
  10  -8   8      224.31      185.85     80.09 o 
  11  -8   8      392.68      404.60     95.66 o 
 -11  -7   8      147.43      406.15    145.81 o 
 -10  -7   8       14.57      -19.41    130.75 o 
  -9  -7   8      216.02      128.67     95.40 o 
  -8  -7   8       43.31      -29.62     70.78 o 
  -7  -7   8      224.62      175.97     73.63 o 
  -6  -7   8      155.78       80.82     43.09 o 
  -5  -7   8      180.69       97.76     46.92 o 
  -4  -7   8     3721.32     3862.82    120.17 o 
  -3  -7   8     2692.25     2837.39     96.15 o 
  -2  -7   8     1481.89     1268.53     61.59 o 
  -1  -7   8     1782.38     1560.28     51.17 o 
   0  -7   8      498.02      594.49     44.16 o 
   1  -7   8     1525.33     1288.63     74.26 o 
   2  -7   8       21.65       -7.58     25.43 o 
   3  -7   8      164.30      146.30     50.31 o 
   4  -7   8       12.46      -59.32     39.55 o 
   5  -7   8      545.49      414.84     74.38 o 
   6  -7   8      783.51      759.02     95.21 o 
   7  -7   8       67.12       22.72     52.59 o 
   8  -7   8        8.99      -30.31     51.53 o 
   9  -7   8      852.21      841.47    157.30 o 
  10  -7   8        5.96      -13.24     59.31 o 
  11  -7   8      189.76      271.71    118.49 o 
  12  -7   8      249.81      194.08    134.83 o 
 -12  -6   8       25.55       89.51    178.75 o 
 -11  -6   8      463.88      757.57    154.02 o 
 -10  -6   8     1373.44     2092.50    273.75 o 
  -9  -6   8      868.62      934.55    118.78 o 
  -8  -6   8      990.99     1295.49    200.21 o 
  -7  -6   8        0.99      -62.58     41.72 o 
  -6  -6   8      316.52      231.65     68.19 o 
  -5  -6   8      598.59      665.99     65.63 o 
  -4  -6   8        6.19      -15.29     31.27 o 
  -3  -6   8     1920.14     1967.89     94.72 o 
  -2  -6   8     1674.31     1870.89     76.66 o 
  -1  -6   8      989.33      929.55     38.80 o 
   0  -6   8     1070.58     1199.56     62.68 o 
   1  -6   8     6652.45     6457.40    142.01 o 
   2  -6   8     5264.91     4936.76    117.88 o 
   3  -6   8     3871.70     3809.81    108.87 o 
   4  -6   8     4421.84     4375.94    319.72 o 
   5  -6   8     1127.09     1421.06    125.64 o 
   6  -6   8       16.79       -0.83     45.97 o 
   7  -6   8      960.36     1089.24    166.50 o 
   8  -6   8     1105.66     1045.34    111.11 o 
   9  -6   8      342.06      390.19    148.11 o 
  10  -6   8      140.24      135.09     68.06 o 
  11  -6   8      111.13      114.40    116.45 o 
  12  -6   8       35.95      -18.39    104.19 o 
 -12  -5   8      257.84      234.10    120.22 o 
 -11  -5   8      428.64      780.45    128.59 o 
 -10  -5   8       68.46      107.87     75.33 o 
  -9  -5   8       32.04       61.23     71.41 o 
  -8  -5   8      126.61      145.19     70.61 o 
  -7  -5   8      192.21      200.21     66.45 o 
  -6  -5   8       37.29       -5.47     44.71 o 
  -5  -5   8       52.38       11.40     28.11 o 
  -4  -5   8        1.25      -25.54     26.97 o 
  -3  -5   8       24.18      -14.14     29.44 o 
  -2  -5   8        0.13      -20.57     23.18 o 
  -1  -5   8        5.01      -29.42     19.61 o 
   0  -5   8       19.35       -5.45     25.52 o 
   1  -5   8     1183.89     1014.13     45.90 o 
   2  -5   8      204.49      198.04     33.80 o 
   3  -5   8      497.56      459.10     44.35 o 
   4  -5   8      124.36      153.08     32.71 o 
   5  -5   8        6.91        3.97     35.81 o 
   6  -5   8      176.45      101.26     48.58 o 
   7  -5   8      836.99      971.88    101.12 o 
   8  -5   8       76.38      125.98     60.47 o 
   9  -5   8      213.90      263.03     69.29 o 
  10  -5   8      189.77      382.02    118.49 o 
  11  -5   8      692.00      363.64    145.05 o 
  12  -5   8      483.10      322.78    147.09 o 
 -12  -4   8       22.14     -125.62     83.75 o 
 -11  -4   8      175.09      236.58     93.17 o 
 -10  -4   8     1240.29     1483.75    149.22 o 
  -9  -4   8      877.39      965.10    188.97 o 
  -8  -4   8      524.19      711.94     89.53 o 
  -7  -4   8      379.95      382.81     65.00 o 
  -6  -4   8       68.68       93.41     49.07 o 
  -5  -4   8      164.09      213.25     52.59 o 
  -4  -4   8     1577.05     1405.54     64.68 o 
  -3  -4   8     6710.97     7033.89    157.49 o 
  -2  -4   8     3074.55     2822.75    133.81 o 
  -1  -4   8     4701.02     4682.91    109.56 o 
   0  -4   8     1739.91     1765.46     59.74 o 
   1  -4   8     1904.16     1498.14     54.88 o 
   2  -4   8      709.72      727.30     96.30 o 
   3  -4   8     1331.72     1364.51     84.23 o 
   4  -4   8     7743.44     8489.30    170.55 o 
   5  -4   8       45.63       25.99     25.67 o 
   6  -4   8      176.90      172.95     52.59 o 
   7  -4   8      530.64      452.77     72.05 o 
   8  -4   8       51.21       18.60     49.05 o 
   9  -4   8      792.16     1003.35    210.42 o 
  10  -4   8     2289.73     1985.71    177.73 o 
  11  -4   8     1435.11     1599.60    232.89 o 
  12  -4   8       21.06       20.43    106.23 o 
  13  -4   8        5.29     -150.15    100.10 o 
 -12  -3   8      519.72      855.34    210.42 o 
 -11  -3   8      172.90      102.75     78.64 o 
 -10  -3   8       55.02       61.73     62.83 o 
  -9  -3   8       89.80       13.55     56.94 o 
  -8  -3   8     1226.47     1095.99    130.75 o 
  -7  -3   8      502.92      551.95     70.19 o 
  -6  -3   8      207.19      145.14     68.44 o 
  -5  -3   8      689.67      677.12     72.43 o 
  -4  -3   8       33.80       69.46     51.07 o 
  -3  -3   8       56.34      -26.96     29.38 o 
  -2  -3   8      166.81      107.19     36.81 o 
  -1  -3   8      158.49      192.89     29.77 o 
   0  -3   8      886.64      774.20     38.38 o 
   1  -3   8       99.90       60.32     23.40 o 
   2  -3   8      271.10      367.65     37.25 o 
   3  -3   8      473.76      492.70     39.88 o 
   4  -3   8     4249.55     4146.30    138.01 o 
   5  -3   8      899.56     1025.89     63.00 o 
   6  -3   8       45.65       33.50     26.00 o 
   7  -3   8      804.86      926.74    286.01 o 
   8  -3   8      118.14      142.93     74.57 o 
   9  -3   8     1844.31     1969.36    167.52 o 
  10  -3   8     1418.24     1495.41    153.22 o 
  11  -3   8      384.40      300.31    130.75 o 
  12  -3   8        4.01      100.10    104.19 o 
  13  -3   8        1.57       46.99    100.10 o 
 -12  -2   8       51.22       42.90    104.19 o 
 -11  -2   8       49.61      100.10    106.23 o 
 -10  -2   8      552.88      668.03    143.00 o 
  -9  -2   8      372.92      337.08    108.27 o 
  -8  -2   8      843.11      700.72    134.83 o 
  -7  -2   8     1521.06     1331.98    126.66 o 
  -6  -2   8     1291.99     1262.52    116.45 o 
  -5  -2   8     2240.40     1887.65    130.75 o 
  -4  -2   8      600.19      514.81     93.97 o 
  -3  -2   8     1979.95     2500.52    143.00 o 
  -2  -2   8     3745.56     3348.39    114.12 o 
  -1  -2   8     1418.59     1260.17     49.16 o 
   1  -2   8     2588.48     2468.81     69.96 o 
   2  -2   8    10045.68    10306.69    192.16 o 
   3  -2   8       92.18       83.88     23.65 o 
   4  -2   8      350.29      370.56     82.53 o 
   5  -2   8     1806.82     1743.87     61.68 o 
   6  -2   8     2193.99     2425.76     86.96 o 
   7  -2   8      147.37      152.37     51.72 o 
   8  -2   8     2858.46     2717.07    189.99 o 
   9  -2   8     1446.75     1403.48    147.09 o 
  10  -2   8      212.68      136.87    102.15 o 
  11  -2   8     1683.94     1730.34    234.93 o 
  12  -2   8      105.90      143.00    116.45 o 
  13  -2   8      207.83      243.11    122.57 o 
 -12  -1   8       94.30      149.13    122.57 o 
 -11  -1   8      336.07      537.29    143.00 o 
 -10  -1   8        3.51       65.37     93.97 o 
  -9  -1   8       73.07       53.12     79.67 o 
  -8  -1   8      267.15      396.32     96.02 o 
  -7  -1   8        3.20      -24.51     57.20 o 
  -6  -1   8      227.66      245.15     77.63 o 
  -5  -1   8     2143.14     2042.91    138.92 o 
  -4  -1   8     1449.20     1233.92     98.06 o 
  -3  -1   8      719.29      717.06     71.50 o 
  -2  -1   8      273.70      410.62     67.42 o 
  -1  -1   8      155.03      138.41     40.86 o 
   0  -1   8      646.47      595.42     33.76 o 
   1  -1   8       42.88       45.43     19.76 o 
   2  -1   8      440.42      487.68     54.28 o 
   3  -1   8     1513.00     1634.93     54.81 o 
   4  -1   8     4559.40     4315.30    102.06 o 
   5  -1   8      398.98      668.62     69.48 o 
   6  -1   8       90.33      115.59     29.73 o 
   7  -1   8     1952.68     1881.23     70.50 o 
   8  -1   8      675.67      848.27    166.50 o 
   9  -1   8        3.25      -20.43     77.63 o 
  10  -1   8      294.26      153.22    102.15 o 
  11  -1   8      689.86      702.76    161.39 o 
  12  -1   8      221.71      410.62    145.05 o 
  13  -1   8        1.80       26.56    100.10 o 
 -12   0   8      939.10     1387.14    204.29 o 
 -11   0   8      663.34      964.25    169.56 o 
 -10   0   8     1279.99     1750.77    202.25 o 
  -9   0   8      672.46      657.82    128.70 o 
  -8   0   8      125.17      132.79     79.67 o 
  -7   0   8      940.14     1090.91    132.79 o 
  -6   0   8     1100.66     1115.43    104.19 o 
  -5   0   8     3472.84     3017.38    169.56 o 
  -4   0   8     1927.44     1930.55    126.66 o 
  -3   0   8     1270.31     1207.36     93.97 o 
  -2   0   8      348.27      806.95     73.54 o 
  -1   0   8     3255.96     3942.82    171.60 o 
   0   0   8     8912.85     9494.65    195.20 o 
   1   0   8     4988.76     5359.81    139.34 o 
   2   0   8    10399.90    10760.13    197.11 o 
   3   0   8     3755.63     3564.04     86.54 o 
   4   0   8     1406.56     1519.72     58.21 o 
   5   0   8     2399.23     2167.58     66.28 o 
   6   0   8     1567.06     1573.17     57.40 o 
   7   0   8     2595.90     2935.46    119.17 o 
   8   0   8     2659.65     2782.35    118.76 o 
   9   0   8     1667.45     1591.96     94.16 o 
  10   0   8      153.12      112.36     93.97 o 
  11   0   8      409.00      369.77    128.70 o 
  12   0   8       78.73      114.40    108.27 o 
  13   0   8      166.03      169.56    118.49 o 
 -12   1   8      254.61      294.18    130.75 o 
 -11   1   8      688.30      939.74    163.43 o 
 -10   1   8      246.49      236.98    104.19 o 
  -9   1   8       20.62       -2.04     69.46 o 
  -8   1   8      323.52      241.06     91.93 o 
  -7   1   8      571.87      663.95    114.40 o 
  -6   1   8       70.11       20.43     55.16 o 
  -5   1   8        3.09       14.30     42.90 o 
  -4   1   8     1312.44     1401.44    106.23 o 
  -3   1   8       17.34       30.64     36.77 o 
  -2   1   8       76.30      163.43     49.03 o 
  -1   1   8      287.20      390.20     69.46 o 
   0   1   8     8091.34     7988.76    197.18 o 
   1   1   8      129.49      109.04     44.94 o 
   2   1   8      765.72      984.53     57.05 o 
   3   1   8      124.29      200.96     24.38 o 
   4   1   8      735.50      774.90     32.54 o 
   5   1   8        1.00      -16.33     23.11 o 
   6   1   8      350.44      273.08     74.57 o 
   7   1   8       11.49       38.96     40.25 o 
   8   1   8      491.02      571.36     78.64 o 
   9   1   8       14.20       32.51     55.16 o 
  10   1   8      433.17      473.71     82.85 o 
  11   1   8      244.58      265.58    114.40 o 
  12   1   8      738.54      696.63    163.43 o 
  13   1   8      424.10      676.20    175.69 o 
 -11   2   8      156.40       -2.04     93.97 o 
 -10   2   8      179.23      161.39     98.06 o 
  -9   2   8      850.25      741.58    132.79 o 
  -8   2   8      238.77      228.81     89.89 o 
  -7   2   8        2.58      -53.12     44.94 o 
  -6   2   8      189.37      265.58     77.63 o 
  -5   2   8     3022.28     2578.15    149.13 o 
  -4   2   8      854.48      704.80    100.10 o 
  -3   2   8     3576.26     4651.71    202.25 o 
  -2   2   8     1585.73     1003.07     83.76 o 
  -1   2   8       33.17      102.15     42.90 o 
   0   2   8    15129.15    14572.07    453.53 o 
   1   2   8     3319.88     3799.05    120.61 o 
   2   2   8    17694.79    18061.20    539.33 o 
   3   2   8     5467.18     5971.09    177.73 o 
   4   2   8       53.82        1.53     27.58 o 
   5   2   8     3346.21     3540.00    125.65 o 
   6   2   8     1748.34     1744.95     87.32 o 
   7   2   8      627.39      654.51     78.64 o 
   8   2   8     1205.10     1094.79     77.19 o 
   9   2   8     2505.91     2527.45    123.83 o 
  10   2   8      173.67      108.97     58.39 o 
  11   2   8      311.58      465.78    130.75 o 
  12   2   8      506.87      457.61    147.09 o 
  13   2   8      293.32      429.01    143.00 o 
 -10   3   8       76.88       42.90     79.67 o 
  -9   3   8      259.16      239.02     93.97 o 
  -8   3   8       68.67      138.92     85.80 o 
  -7   3   8        5.30       14.30     57.20 o 
  -6   3   8     1680.84     1223.70    108.27 o 
  -5   3   8     1455.72     1707.87    124.62 o 
  -4   3   8       56.01       40.86     49.03 o 
  -3   3   8     1641.42     1640.46    110.32 o 
  -2   3   8     4499.34     4743.64    202.25 o 
  -1   3   8     3188.07     3041.89    151.18 o 
   0   3   8      217.74      155.26     57.20 o 
   1   3   8      122.24       69.51     31.68 o 
   2   3   8      391.79      319.59     64.35 o 
   3   3   8     5753.68     6068.81    289.07 o 
   4   3   8     1571.36     1371.67     72.23 o 
   5   3   8     1014.58     1065.26     90.91 o 
   6   3   8       80.53       64.82     39.24 o 
   7   3   8        1.87      -20.39     35.81 o 
   8   3   8     1060.62     1233.07     93.26 o 
   9   3   8      181.53      153.15     66.39 o 
  10   3   8      123.31      184.41     67.71 o 
  11   3   8       10.38       23.93     60.47 o 
  12   3   8       56.29       65.37    100.10 o 
  13   3   8      279.60      424.93    151.18 o 
 -12   4   8      124.43      251.28    161.39 o 
 -11   4   8      285.16      265.58    145.05 o 
 -10   4   8      894.71      972.42    151.18 o 
  -9   4   8      352.57      320.74    104.19 o 
  -8   4   8      235.34      169.56     85.80 o 
  -7   4   8     2390.84     2841.69    173.65 o 
  -6   4   8     1387.25     1336.06    114.40 o 
  -5   4   8     1256.38     1207.36    102.15 o 
  -4   4   8      517.84      343.21     71.50 o 
  -3   4   8     1692.52     1948.94    122.57 o 
  -2   4   8     1453.39     1191.02     93.97 o 
  -1   4   8      273.38      241.06     59.24 o 
   0   4   8     3007.22     2522.99    140.96 o 
   1   4   8      377.37      460.79     37.77 o 
   2   4   8     6301.94     5603.66    120.15 o 
   3   4   8     3985.35     4141.61    164.45 o 
   4   4   8     3388.73     3167.69    117.67 o 
   5   4   8      541.93      656.63     67.16 o 
   6   4   8     1575.63     1542.70     84.50 o 
   7   4   8      829.96      921.12    212.46 o 
   8   4   8     2186.92     2198.20    112.68 o 
   9   4   8     1691.76     1662.61    167.52 o 
  10   4   8      614.18      740.95    101.77 o 
  11   4   8     1037.39      984.86    115.96 o 
  12   4   8      483.94      312.18     91.91 o 
  13   4   8      142.01      -79.67    106.23 o 
 -12   5   8      187.23      308.48    169.56 o 
 -11   5   8       41.72       77.63    124.62 o 
 -10   5   8        1.22      -69.46     93.97 o 
  -9   5   8       28.98       26.06     58.75 o 
  -8   5   8      208.30      107.05     61.28 o 
  -7   5   8     1626.08     1413.23     94.52 o 
  -6   5   8      438.43      639.43    108.27 o 
  -5   5   8      436.32      396.32     85.80 o 
  -4   5   8      315.46      365.68     81.72 o 
  -3   5   8       34.86      -41.17     27.45 o 
  -2   5   8     1786.79     1259.93     69.29 o 
  -1   5   8     2119.15     1841.02    107.25 o 
   0   5   8      946.71      867.05     53.99 o 
   1   5   8      249.88      273.30     40.25 o 
   2   5   8     1912.42     1958.19     85.80 o 
   3   5   8       31.83       66.73     20.40 o 
   4   5   8      650.77      563.02     68.60 o 
   5   5   8        0.35        8.78     31.68 o 
   6   5   8       19.35       12.57     38.26 o 
   7   5   8      151.74      131.93     54.67 o 
   8   5   8       82.33      -19.85     60.27 o 
   9   5   8        0.11        8.17     54.89 o 
  10   5   8        0.10        2.04     57.20 o 
  11   5   8       42.06       34.05     63.81 o 
  12   5   8      135.09      155.17     82.83 o 
  13   5   8       74.60      -65.37    100.10 o 
 -11   6   8      105.37       36.77    104.19 o 
 -10   6   8      117.98      183.86    128.70 o 
  -9   6   8      211.01      353.42    128.70 o 
  -8   6   8     1113.61     1198.06     98.24 o 
  -7   6   8     2273.57     2183.24    114.86 o 
  -6   6   8     2082.67     2205.93    111.32 o 
  -5   6   8      142.58      142.62     52.92 o 
  -4   6   8      380.81      427.28     64.17 o 
  -3   6   8       34.00        3.32     36.81 o 
  -2   6   8      807.16      813.66     96.02 o 
  -1   6   8     6247.33     5931.94    171.61 o 
   0   6   8     8723.78     9183.58    228.81 o 
   1   6   8     5450.57     5631.81    268.64 o 
   2   6   8     8543.13     8926.54    416.75 o 
   3   6   8      868.94      866.41     42.01 o 
   4   6   8     2611.68     2723.39    113.23 o 
   5   6   8     1442.81     1463.59     82.98 o 
   6   6   8     3557.61     3420.46    136.23 o 
   7   6   8      831.72     1005.97    126.66 o 
   8   6   8      334.82      333.07     72.94 o 
   9   6   8      165.00      166.39     81.72 o 
  10   6   8       24.12       45.97     63.56 o 
  11   6   8      543.29      557.57     98.88 o 
  12   6   8      476.94      441.27    147.09 o 
 -11   7   8      237.18      484.17    167.52 o 
 -10   7   8      235.78       51.07    104.19 o 
  -9   7   8      812.36      862.11    161.39 o 
  -8   7   8        0.35       71.50     93.97 o 
  -7   7   8       21.99       87.72     59.83 o 
  -6   7   8       80.23       -0.11     60.27 o 
  -5   7   8      406.49      277.85     69.46 o 
  -4   7   8      141.67       42.30     43.90 o 
  -3   7   8       89.88      130.52     45.49 o 
  -2   7   8      564.17      754.79    124.62 o 
  -1   7   8       57.29       15.13     33.74 o 
   0   7   8       32.72       38.82     34.31 o 
   1   7   8      651.60      654.18     66.60 o 
   2   7   8      104.32       49.77     35.34 o 
   3   7   8       61.87      -12.26     49.03 o 
   4   7   8      130.01      116.05     48.38 o 
   5   7   8       88.74       29.13     41.88 o 
   6   7   8     1006.20      997.48    191.01 o 
   7   7   8      561.36      461.06     89.89 o 
   8   7   8       48.35      -35.95     50.05 o 
   9   7   8       95.56       13.30     58.39 o 
  10   7   8      152.32      151.24    139.94 o 
  11   7   8      145.96      151.18    110.32 o 
  12   7   8       65.46       14.30    104.19 o 
 -11   8   8       21.87      161.39    140.96 o 
 -10   8   8      161.08      110.32    120.53 o 
  -9   8   8      283.45      228.81    134.83 o 
  -8   8   8      575.76      600.62    151.18 o 
  -7   8   8      413.09      496.43    124.62 o 
  -6   8   8     1610.18     1461.49     95.98 o 
  -5   8   8     3236.42     2836.88    128.27 o 
  -4   8   8      162.06      198.77     92.95 o 
  -3   8   8      978.05      938.89     77.53 o 
  -2   8   8      495.99      615.31    100.10 o 
  -1   8   8     5373.15     5170.72    162.47 o 
   0   8   8     6771.77     7580.71    261.49 o 
   1   8   8     3721.05     3728.09    129.15 o 
   2   8   8      986.04      919.66     71.50 o 
   3   8   8       65.15       73.54     69.46 o 
   4   8   8      454.16      451.48    100.10 o 
   5   8   8       87.00       83.04     48.10 o 
   6   8   8      913.59     1186.79    110.50 o 
   7   8   8       73.44       31.21     56.94 o 
   8   8   8       21.08       -7.39     52.59 o 
   9   8   8      419.72      377.94    116.45 o 
  10   8   8      256.86      153.22    110.32 o 
  11   8   8      314.50      318.69    136.87 o 
  12   8   8      803.27      835.55    183.86 o 
 -10   9   8      346.36      308.48    151.18 o 
  -9   9   8       56.08      -71.50    106.23 o 
  -8   9   8       44.67      -44.94    104.19 o 
  -7   9   8        5.61      -67.42     83.76 o 
  -6   9   8       24.07      157.30     96.02 o 
  -5   9   8      392.23      576.56     83.91 o 
  -4   9   8     1085.56     1139.81     91.02 o 
  -3   9   8      953.58      944.45     94.21 o 
  -2   9   8      968.12     1019.19     80.49 o 
  -1   9   8      552.89      511.91     69.96 o 
   0   9   8      776.28      930.81    107.25 o 
   1   9   8        0.33      -19.65     41.88 o 
   2   9   8       41.92       15.50     44.94 o 
   3   9   8      160.00      153.22     79.67 o 
   4   9   8       48.64      -53.12     55.16 o 
   5   9   8      745.82      598.57    116.45 o 
   6   9   8      270.16      233.91     67.89 o 
   7   9   8      202.65       89.59     59.17 o 
   8   9   8      415.29      304.39    114.40 o 
   9   9   8       63.09       57.20    100.10 o 
  10   9   8        0.03      -77.63     87.85 o 
  11   9   8        4.48       30.64    100.10 o 
  -9  10   8      240.28      400.41    145.05 o 
  -8  10   8      691.65      782.43    173.65 o 
  -7  10   8      805.32      547.50    147.09 o 
  -6  10   8      746.30      866.19    159.35 o 
  -5  10   8     1388.07     1605.73    196.12 o 
  -4  10   8        4.02      -11.20     45.62 o 
  -3  10   8      103.56      150.24     56.94 o 
  -2  10   8      216.88      333.57     77.63 o 
  -1  10   8      435.56      447.44     98.06 o 
   0  10   8      976.47     1031.40     96.49 o 
   1  10   8     1973.04     2209.56    164.45 o 
   2  10   8     1821.89     1544.44    130.75 o 
   3  10   8       68.36        2.04     65.37 o 
   4  10   8      206.00      128.70     83.76 o 
   5  10   8      172.66      189.99     89.89 o 
   6  10   8      765.00      686.42    143.00 o 
   7  10   8      962.48      845.76    159.35 o 
   8  10   8     1435.56     1266.60    196.12 o 
   9  10   8      772.21      802.86    171.60 o 
  10  10   8      455.11      318.69    134.83 o 
  11  10   8      176.19      294.18    138.92 o 
  -9  11   8      384.74      518.90    169.56 o 
  -8  11   8      127.31       89.89    124.62 o 
  -7  11   8      286.60       89.89    102.15 o 
  -6  11   8        9.45     -110.32     75.59 o 
  -5  11   8        3.12       51.07     85.80 o 
  -4  11   8        0.42      -16.34     65.37 o 
  -3  11   8      613.52      712.47     89.42 o 
  -2  11   8     2428.77     2484.04    156.28 o 
  -1  11   8      188.74      143.95     56.28 o 
   0  11   8        2.20      -56.66     37.77 o 
   1  11   8      450.60      641.62     85.08 o 
   2  11   8       64.37      -55.16     57.20 o 
   3  11   8      461.29      404.50    114.40 o 
   4  11   8       92.97      155.26     91.93 o 
   5  11   8        0.45      -40.86     67.42 o 
   6  11   8       77.63       -6.13     79.67 o 
   7  11   8       50.86      -40.86     65.37 o 
   8  11   8        0.89      -81.72     83.76 o 
   9  11   8      307.15      251.28    126.66 o 
  10  11   8      142.73       85.80    118.49 o 
  -8  12   8      561.24      937.70    183.86 o 
  -7  12   8      194.90      136.87    116.45 o 
  -6  12   8       11.96     -112.36     77.63 o 
  -5  12   8       68.06       55.16     89.89 o 
  -4  12   8       11.34      -16.34     75.59 o 
  -3  12   8        7.57       20.57     51.27 o 
  -2  12   8      809.63     1055.63    201.23 o 
  -1  12   8     1420.28     1491.28     96.75 o 
   0  12   8      934.43     1250.40    113.23 o 
   1  12   8      807.41      941.78    149.13 o 
   2  12   8     1390.83     1387.14    171.60 o 
   3  12   8      599.87      870.28    138.92 o 
   4  12   8     1164.24     1084.78    171.60 o 
   5  12   8     1442.05     1640.46    165.48 o 
   6  12   8     1172.54     1211.45    169.56 o 
   7  12   8      122.20       44.94     98.06 o 
   8  12   8       36.09      155.26    116.45 o 
   9  12   8       28.00      -69.46     93.97 o 
  -7  13   8       52.49       12.26    104.19 o 
  -6  13   8       27.28      -10.21    100.10 o 
  -5  13   8       61.76      -46.99     81.72 o 
  -4  13   8       67.87      -28.60     75.59 o 
  -3  13   8       84.27       32.69     83.76 o 
  -2  13   8      273.55      415.83    171.60 o 
  -1  13   8       92.93       84.71     60.21 o 
   0  13   8     1147.33     1456.59    185.90 o 
   1  13   8        0.22      -65.37     57.20 o 
   2  13   8        7.04       34.73     75.59 o 
   3  13   8       66.80       24.51     77.63 o 
   4  13   8       71.47      -63.33     77.63 o 
   5  13   8       46.15       -6.13     83.76 o 
   6  13   8        0.08       -8.17     79.67 o 
   7  13   8        6.22      -79.67    100.10 o 
   8  13   8        0.56      -26.56    106.23 o 
  -6  14   8        1.18      -87.85     85.80 o 
  -5  14   8        8.47     -110.32     73.54 o 
  -4  14   8       58.99       28.60     89.89 o 
  -3  14   8      519.17      447.40    132.79 o 
  -2  14   8      803.24      788.56    163.43 o 
  -1  14   8     1342.72     1590.63    138.59 o 
   0  14   8      658.23      786.52    143.00 o 
   1  14   8      298.40      369.77    112.36 o 
   2  14   8      251.38      490.30    130.75 o 
   3  14   8      242.16      143.00     98.06 o 
   4  14   8      555.55      782.43    163.43 o 
   5  14   8       99.45       96.02    106.23 o 
   6  14   8      101.56        4.09     98.06 o 
   7  14   8        1.09      -51.07     93.97 o 
  -4  15   8       91.71        0.00    112.36 o 
  -3  15   8      169.73      253.32    132.79 o 
  -2  15   8      678.90      553.63    153.22 o 
   0  15   8       85.32       -8.17     81.72 o 
   1  15   8      241.78      212.46    108.27 o 
   2  15   8       49.48     -104.19     69.46 o 
   3  15   8       32.94       81.72    102.15 o 
   4  15   8       17.93      -30.64     89.89 o 
   5  15   8        5.81      -83.76     67.42 o 
   6  15   8        9.57     -140.96     93.97 o 
   1  16   8        0.30      -28.60     89.89 o 
   2  16   8      182.47      155.26    118.49 o 
   3  16   8       39.07       49.03     93.97 o 
   0 -16   9       94.03      189.99    132.79 o 
  -4 -15   9      190.18      155.26    110.32 o 
  -3 -15   9      115.24       77.63    122.57 o 
  -2 -15   9      253.22      253.32    114.40 o 
  -1 -15   9      711.34      704.80    173.65 o 
   0 -15   9      394.40      271.71    140.96 o 
   1 -15   9      181.38      275.79    136.87 o 
   2 -15   9      211.88      161.39    124.62 o 
   3 -15   9       49.94       65.37    114.40 o 
   4 -15   9        1.09     -147.09     98.06 o 
  -6 -14   9      136.21      253.32    126.66 o 
  -5 -14   9        7.69       71.50    116.45 o 
  -4 -14   9        1.92      -51.20     70.74 o 
  -3 -14   9       93.73      104.19    116.45 o 
  -2 -14   9      324.43      488.26    128.70 o 
  -1 -14   9      367.16      222.68    122.57 o 
   0 -14   9       20.07       34.73    100.10 o 
   1 -14   9       24.74      106.23    106.23 o 
   2 -14   9      107.71       44.94    112.36 o 
   3 -14   9      407.06      520.94    153.22 o 
   4 -14   9       10.84      -98.06    106.23 o 
   5 -14   9       27.79       14.30    112.36 o 
   6 -14   9      250.38       51.07     87.85 o 
  -7 -13   9      287.15      382.02    147.09 o 
  -6 -13   9       59.32      -20.43    100.10 o 
  -5 -13   9       12.18      -55.16     89.89 o 
  -4 -13   9      107.81       97.09     72.94 o 
  -3 -13   9      422.75      501.00     77.23 o 
  -2 -13   9      340.00      377.94    128.70 o 
  -1 -13   9      190.17      220.63    108.27 o 
   0 -13   9       19.84      -16.34     71.50 o 
   1 -13   9      110.28       55.16     96.02 o 
   2 -13   9      152.49      202.25    120.53 o 
   3 -13   9      654.01      741.58    163.43 o 
   4 -13   9      565.18      802.86    177.73 o 
   5 -13   9      657.87     1035.76    192.03 o 
   6 -13   9       52.35      255.36    124.62 o 
   7 -13   9        0.28      -29.20     72.52 o 
  -8 -12   9       12.35       13.33     78.51 o 
  -7 -12   9        0.36      -55.16     89.89 o 
  -6 -12   9        0.03      -38.82     91.93 o 
  -5 -12   9       49.73      -18.39     83.76 o 
  -4 -12   9       15.16       -2.38     57.38 o 
  -3 -12   9       23.23        0.32     47.55 o 
  -2 -12   9       76.87       55.23     46.21 o 
  -1 -12   9       41.38     -101.12     67.42 o 
   0 -12   9      480.41      561.80    134.83 o 
   1 -12   9      824.41     1062.31    175.69 o 
   2 -12   9       51.17       93.97     93.97 o 
   3 -12   9      205.90      171.60    108.27 o 
   4 -12   9      195.78       40.86     98.06 o 
   5 -12   9      108.47       19.89     76.61 o 
   6 -12   9       78.68      -40.56     64.81 o 
   7 -12   9       33.99      -42.16     65.62 o 
   8 -12   9        1.94      -88.41    103.17 o 
  -9 -11   9      389.02      423.07    164.79 o 
  -8 -11   9      757.14      967.78    124.52 o 
  -7 -11   9      426.23      538.08    103.71 o 
  -6 -11   9      119.59      117.34     67.51 o 
  -5 -11   9       71.22        1.87     51.59 o 
  -4 -11   9        2.18      -60.67     40.45 o 
  -3 -11   9      153.05      144.40     50.38 o 
  -2 -11   9     1031.44     1378.04    100.03 o 
  -1 -11   9     1880.08     1946.31     95.20 o 
   0 -11   9      695.43      625.13    124.62 o 
   1 -11   9     1180.61     1624.11    202.25 o 
   2 -11   9      159.79      118.49     93.97 o 
   3 -11   9     1903.20     2169.57    185.90 o 
   4 -11   9      363.18      323.46     83.05 o 
   5 -11   9      583.91      627.05    116.45 o 
   6 -11   9      437.44      619.06    103.22 o 
   7 -11   9      128.02       72.47     88.87 o 
   8 -11   9       61.27       36.77     70.78 o 
   9 -11   9        5.26      -30.52     72.68 o 
  -9 -10   9        9.40     -139.16     92.77 o 
  -8 -10   9      125.75      106.77     69.63 o 
  -7 -10   9       63.18       66.63     60.08 o 
  -6 -10   9       34.19       -8.43     49.46 o 
  -5 -10   9       49.06      -33.91     46.24 o 
  -4 -10   9       91.64        5.15     44.20 o 
  -3 -10   9        9.62      -37.99     36.82 o 
  -2 -10   9     1323.68     1337.26     77.65 o 
  -1 -10   9        3.89      -26.45     46.73 o 
   0 -10   9       73.74        4.29     37.24 o 
   1 -10   9      620.51      467.83    122.57 o 
   2 -10   9     1182.66     1284.99    177.73 o 
   3 -10   9       31.55       56.52     66.39 o 
   4 -10   9      952.15     1076.33    111.12 o 
   5 -10   9      724.38      938.02    114.84 o 
   6 -10   9       57.53       97.57     65.62 o 
   7 -10   9        3.86       -9.83     57.73 o 
   8 -10   9      193.59       79.04     69.16 o 
   9 -10   9        4.71      -10.67     67.16 o 
  10 -10   9      651.01      700.30    124.46 o 
 -10  -9   9      102.30      243.99    145.05 o 
  -9  -9   9      361.89      580.06    134.44 o 
  -8  -9   9      367.76      433.94    111.98 o 
  -7  -9   9      110.05       44.57     51.76 o 
  -6  -9   9      781.01      827.18     89.15 o 
  -5  -9   9        1.19      -60.69     43.51 o 
  -4  -9   9      845.35      958.01    157.43 o 
  -3  -9   9     2130.62     2380.62     95.71 o 
  -2  -9   9      977.11     1011.05    123.31 o 
  -1  -9   9     1756.53     1883.44     78.64 o 
   0  -9   9      590.76      717.75     81.42 o 
   1  -9   9     1423.67     1344.42     79.51 o 
   2  -9   9     1499.93     1463.63     88.31 o 
   3  -9   9     1410.84     1349.70     88.69 o 
   4  -9   9      260.15      244.67     73.50 o 
   5  -9   9        9.13      -36.77     56.72 o 
   6  -9   9      339.42      384.99     86.64 o 
   7  -9   9      232.24      167.28    128.70 o 
   8  -9   9      273.52      267.43     83.75 o 
   9  -9   9      117.71       59.06     70.97 o 
  10  -9   9      174.50      235.33     90.21 o 
 -11  -8   9      109.05      260.81    148.88 o 
 -10  -8   9       33.90      -38.24     95.21 o 
  -9  -8   9        7.71     -109.56     77.85 o 
  -8  -8   9       65.87       16.02     78.72 o 
  -7  -8   9        1.25      -27.50     47.41 o 
  -6  -8   9      102.06       27.05     51.41 o 
  -5  -8   9      101.89        9.84     47.70 o 
  -4  -8   9       55.67      -11.71     42.37 o 
  -3  -8   9      814.35      808.37     82.49 o 
  -2  -8   9      247.62      237.53     46.85 o 
  -1  -8   9      335.05      317.69     47.40 o 
   0  -8   9        0.93      -15.52     29.18 o 
   1  -8   9      273.51      207.98     41.32 o 
   2  -8   9       91.94       82.43     49.70 o 
   3  -8   9      187.91      201.28     59.85 o 
   4  -8   9      163.81      112.17     55.60 o 
   5  -8   9     3951.47     3741.52    153.84 o 
   6  -8   9        1.17      -47.52     49.82 o 
   7  -8   9      295.13      278.29     97.04 o 
   8  -8   9       48.95       -3.69     62.83 o 
   9  -8   9       11.12       54.31     68.22 o 
  10  -8   9        2.12      -25.04     66.88 o 
  11  -8   9      118.80       34.73    110.32 o 
 -11  -7   9      511.55     1136.42    180.29 o 
 -10  -7   9      919.36     1137.92    159.86 o 
  -9  -7   9      803.91      877.01    143.00 o 
  -8  -7   9     1584.36     2199.68    213.48 o 
  -7  -7   9      110.44      233.98     69.29 o 
  -6  -7   9     1379.38     1501.00     80.90 o 
  -5  -7   9     3263.12     3210.94    139.26 o 
  -4  -7   9     1641.85     1656.68     80.09 o 
  -3  -7   9      100.32      146.03     43.61 o 
  -2  -7   9       43.89       44.50     30.62 o 
  -1  -7   9      285.85      267.23     45.17 o 
   0  -7   9     1801.78     1540.60     62.52 o 
   1  -7   9     2048.90     2322.01     77.97 o 
   2  -7   9     1551.07     1692.15     65.57 o 
   3  -7   9     3858.59     4132.42    149.38 o 
   4  -7   9      911.60     1241.34    111.20 o 
   5  -7   9        8.71      -37.65     45.35 o 
   6  -7   9       10.05      -20.51     58.22 o 
   7  -7   9      161.64      199.61     69.16 o 
   8  -7   9      671.49      623.74    103.17 o 
   9  -7   9     1208.90     1232.57    317.67 o 
  10  -7   9      502.46      484.17    147.09 o 
  11  -7   9        0.44      134.83    118.49 o 
 -11  -6   9       67.18       86.19    104.01 o 
 -10  -6   9      426.88      556.87    123.00 o 
  -9  -6   9      103.11      142.72     78.64 o 
  -8  -6   9      606.17      495.96    155.26 o 
  -7  -6   9        8.73      -51.73     44.16 o 
  -6  -6   9       22.46      -27.50     35.69 o 
  -5  -6   9      217.66      281.04     53.63 o 
  -4  -6   9       53.92       12.34     32.35 o 
  -3  -6   9      479.37      500.81     76.49 o 
  -2  -6   9        0.20       -8.17     29.59 o 
  -1  -6   9        4.84      -33.24     22.16 o 
   0  -6   9      697.34      683.47     55.27 o 
   1  -6   9       83.54       34.59     27.85 o 
   2  -6   9      145.38      213.19     38.18 o 
   3  -6   9      464.42      480.77     48.01 o 
   4  -6   9        0.20      -28.88     41.82 o 
   5  -6   9      152.92      152.42     63.33 o 
   6  -6   9        0.36      -20.43     47.67 o 
   7  -6   9      423.12      516.03    116.45 o 
   8  -6   9      273.95      201.76     72.52 o 
   9  -6   9        3.31      -80.44     64.35 o 
  10  -6   9       11.37      -20.43     85.80 o 
  11  -6   9       46.90       10.21    100.10 o 
  12  -6   9      217.99      151.18    122.57 o 
 -12  -5   9       17.15       81.63    105.42 o 
 -11  -5   9      288.24      416.30    105.99 o 
 -10  -5   9      799.31      863.64    130.29 o 
  -9  -5   9      851.09     1203.35    133.48 o 
  -8  -5   9      583.20      620.80    108.27 o 
  -7  -5   9        0.76      -49.12     49.70 o 
  -6  -5   9        8.53      -17.95     46.93 o 
  -5  -5   9       49.91       -8.26     32.86 o 
  -4  -5   9      847.69      980.75    117.05 o 
  -3  -5   9     1360.93     1247.00    132.79 o 
  -2  -5   9     5133.76     5145.11    166.05 o 
  -1  -5   9      330.79      354.43     42.46 o 
   0  -5   9     1278.93     1273.92     54.64 o 
   1  -5   9    12982.29    13809.03    255.18 o 
   2  -5   9        3.56      -34.58     23.05 o 
   3  -5   9     6311.49     6140.52    251.24 o 
   4  -5   9     7462.05     8873.46    182.91 o 
   5  -5   9     2284.04     2191.63    103.74 o 
   6  -5   9      218.88      142.00     54.48 o 
   7  -5   9        7.59      -62.73     41.82 o 
   8  -5   9      519.57      557.90     90.70 o 
   9  -5   9       84.74      -20.43     81.72 o 
  10  -5   9     1199.40     1295.20    212.46 o 
  11  -5   9       66.17       34.73     96.02 o 
  12  -5   9       35.55      -22.47    106.23 o 
 -12  -4   9      526.00      798.78    196.12 o 
 -11  -4   9       90.50      -40.67     78.72 o 
 -10  -4   9      547.18      684.85    109.67 o 
  -9  -4   9        9.98      -64.57     57.20 o 
  -8  -4   9       63.52      148.75     65.43 o 
  -7  -4   9      467.21      460.10     78.72 o 
  -6  -4   9      586.10      582.10     75.83 o 
  -5  -4   9      131.67      133.10     46.80 o 
  -4  -4   9     1466.63     1360.80    120.53 o 
  -3  -4   9     3290.81     3018.16    121.32 o 
  -2  -4   9       12.13       12.81     34.58 o 
  -1  -4   9     1589.47     1501.00     58.26 o 
   0  -4   9     3296.62     3688.05     96.74 o 
   1  -4   9      662.62      616.99     51.77 o 
   2  -4   9       92.87       73.58     27.94 o 
   3  -4   9       27.08       18.77     24.91 o 
   4  -4   9     1090.31     1139.89     51.34 o 
   5  -4   9      655.50      725.53    101.19 o 
   6  -4   9        9.31      -43.36     37.77 o 
   7  -4   9       58.91      122.79     53.48 o 
   8  -4   9      388.25      325.17     68.93 o 
   9  -4   9      198.88       79.67     96.02 o 
  10  -4   9      975.94      717.06    165.48 o 
  11  -4   9      187.95       96.02    110.32 o 
  12  -4   9       23.27     -114.40     96.02 o 
 -12  -3   9       25.98      138.92    126.66 o 
 -11  -3   9      118.41       44.94    106.23 o 
 -10  -3   9      227.33      288.05    114.40 o 
  -9  -3   9      155.79      255.36    110.32 o 
  -8  -3   9     1073.67     1007.15    159.35 o 
  -7  -3   9     2078.07     2236.99    169.56 o 
  -6  -3   9     1698.01     1830.45    147.09 o 
  -5  -3   9     1134.36     1103.17    106.23 o 
  -4  -3   9     4184.39     3842.71    198.16 o 
  -3  -3   9     1333.48     1085.81     67.16 o 
  -2  -3   9    11488.00    11978.67    288.87 o 
  -1  -3   9     6532.21     6253.96    137.84 o 
   0  -3   9      152.55      230.36     34.73 o 
   1  -3   9     6088.43     6598.83    142.23 o 
   2  -3   9     5506.57     6047.07    133.14 o 
   3  -3   9     9831.21    10878.40    208.95 o 
   4  -3   9     1287.16     1317.07     55.03 o 
   5  -3   9     1006.09      937.44     50.64 o 
   6  -3   9      261.22      232.57     44.86 o 
   7  -3   9       20.34       -5.33     41.15 o 
   8  -3   9     1429.40      878.45    157.30 o 
   9  -3   9       11.31       42.90     96.02 o 
  10  -3   9     1062.07     1278.86    206.33 o 
  11  -3   9     1506.97     1542.40    228.81 o 
  12  -3   9      465.49      361.60    128.70 o 
  13  -3   9       57.64       42.90    128.70 o 
 -12  -2   9      359.87      537.29    165.48 o 
 -11  -2   9      344.75      445.35    143.00 o 
 -10  -2   9        0.69      -34.73     71.50 o 
  -9  -2   9       48.00      -77.63     71.50 o 
  -8  -2   9      268.19      351.38    108.27 o 
  -7  -2   9       10.37      -75.59     57.20 o 
  -6  -2   9      444.02      559.76    114.40 o 
  -5  -2   9     1730.55     1707.87    130.75 o 
  -4  -2   9       33.25       51.07     51.07 o 
  -3  -2   9      399.78      267.62     71.50 o 
  -2  -2   9     3065.14     3256.98    204.29 o 
  -1  -2   9     5299.10     4791.88    114.52 o 
   0  -2   9     1527.77     1653.48     59.31 o 
   1  -2   9     1719.35     1580.92     57.34 o 
   2  -2   9       52.88       31.20     22.78 o 
   3  -2   9     1283.16     1016.65     47.13 o 
   4  -2   9      612.56      616.63     40.96 o 
   5  -2   9     3603.64     3469.94     94.78 o 
   6  -2   9      588.20      675.47    102.87 o 
   7  -2   9        2.82      -34.49     27.11 o 
   8  -2   9      351.81      480.08    112.36 o 
   9  -2   9      884.68      688.46    145.05 o 
  10  -2   9      522.69      741.58    157.30 o 
  11  -2   9      333.23      488.26    140.96 o 
  12  -2   9        3.24      -18.39     98.06 o 
  13  -2   9       35.59       10.21    106.23 o 
 -12  -1   9      101.66        6.13    106.23 o 
 -11  -1   9      366.79      279.88    128.70 o 
 -10  -1   9      451.93      717.06    147.09 o 
  -9  -1   9      163.32      204.29     87.85 o 
  -8  -1   9     1028.85      770.18    140.96 o 
  -7  -1   9     2122.23     2159.36    157.30 o 
  -6  -1   9     3727.74     3001.03    181.82 o 
  -5  -1   9     1386.76     1101.13    100.10 o 
  -4  -1   9     1247.32     1483.15    114.40 o 
  -3  -1   9      321.68      263.54     69.46 o 
  -2  -1   9     1072.09      976.51     85.80 o 
  -1  -1   9      261.47      135.08     36.03 o 
   0  -1   9     2905.08     2794.49     79.34 o 
   1  -1   9     9157.04     9761.88    236.63 o 
   2  -1   9    11179.46    11582.89    214.77 o 
   3  -1   9     2567.75     2945.91     98.14 o 
   4  -1   9     5205.67     5206.49    154.36 o 
   5  -1   9     2230.74     2734.33     80.02 o 
   6  -1   9     3889.03     3729.39     99.75 o 
   7  -1   9      903.33      865.55     83.76 o 
   8  -1   9     1647.69     1628.13     90.30 o 
   9  -1   9      824.10      757.92    151.18 o 
  10  -1   9      207.88      226.76    114.40 o 
  11  -1   9      330.24      298.26    124.62 o 
  12  -1   9      207.49      222.68    122.57 o 
  13  -1   9      240.70      269.66    130.75 o 
 -12   0   9      110.91      -65.37    102.15 o 
 -11   0   9      639.82      900.92    163.43 o 
 -10   0   9      537.54      480.08    122.57 o 
  -9   0   9      196.60       71.50     83.76 o 
  -8   0   9     1382.89     1499.50    138.92 o 
  -7   0   9      178.02      130.75     75.59 o 
  -6   0   9       54.50       46.99     63.33 o 
  -5   0   9      993.84     1058.23    102.15 o 
  -4   0   9     1371.69     1160.37    102.15 o 
  -3   0   9       12.48       61.29     42.90 o 
  -2   0   9     1358.03     1466.81    102.15 o 
  -1   0   9       21.22       22.47     36.77 o 
   0   0   9        0.19       19.68     27.33 o 
   1   0   9     2115.59     2126.28     66.40 o 
   2   0   9      982.90      991.37     43.81 o 
   3   0   9     3946.16     4276.87    101.15 o 
   4   0   9      853.56      821.22     39.34 o 
   5   0   9     2809.44     2483.42     74.04 o 
   6   0   9        1.12      -39.36     28.34 o 
   7   0   9        1.35      -24.17     36.65 o 
   8   0   9       31.99       29.47     46.05 o 
   9   0   9        2.29      -36.77     73.54 o 
  10   0   9        0.64       26.56     87.85 o 
  11   0   9       27.33      -22.47     89.89 o 
  12   0   9      624.81      815.12    177.73 o 
  13   0   9       96.21      177.73    126.66 o 
 -12   1   9       60.09       30.64    110.32 o 
 -11   1   9      118.74      318.69    124.62 o 
 -10   1   9      282.30      212.46    108.27 o 
  -9   1   9      211.77      124.62     87.85 o 
  -8   1   9     1699.73     1636.37    145.05 o 
  -7   1   9      120.90      200.21     81.72 o 
  -6   1   9      348.53      392.24     89.89 o 
  -5   1   9     4875.96     4655.79    220.63 o 
  -4   1   9       17.68       -2.04     49.03 o 
  -3   1   9      237.20      189.99     63.33 o 
  -2   1   9      525.21      717.06     85.80 o 
  -1   1   9      667.85      379.98     71.50 o 
   0   1   9    10963.69    12813.07    292.50 o 
   1   1   9    20323.28    20498.42    433.36 o 
   2   1   9    18628.41    20525.58    436.26 o 
   3   1   9     3876.73     3925.36     93.30 o 
   4   1   9     1906.17     1635.43     52.23 o 
   5   1   9      842.84     1055.70     65.72 o 
   6   1   9      360.07      413.78     61.91 o 
   7   1   9     1339.47     1315.40     89.89 o 
   8   1   9      856.77     1111.50    123.60 o 
   9   1   9      403.51      448.34     76.06 o 
  10   1   9      207.78      263.54    112.36 o 
  11   1   9       29.01      -77.63     81.72 o 
  12   1   9      359.81      467.83    147.09 o 
  13   1   9      501.32      547.50    163.43 o 
 -11   2   9      275.23      310.52    128.70 o 
 -10   2   9      442.52      565.89    128.70 o 
  -9   2   9        4.38       30.64     81.72 o 
  -8   2   9      997.12     1011.24    149.13 o 
  -7   2   9      361.96      429.01    102.15 o 
  -6   2   9      106.03       67.42     63.33 o 
  -5   2   9     1383.85     1334.02    112.36 o 
  -4   2   9        7.11        4.09     42.90 o 
  -3   2   9       94.67       30.64     44.94 o 
  -2   2   9      341.31      418.80     73.54 o 
  -1   2   9     7927.02     7736.50    286.01 o 
   0   2   9       93.35      179.78     57.20 o 
   1   2   9      167.04       76.61     36.11 o 
   2   2   9     1025.75     1188.95     67.71 o 
   3   2   9      154.55      120.32     41.15 o 
   4   2   9      175.56      125.19     34.75 o 
   5   2   9     1140.31     1048.96     67.07 o 
   6   2   9      218.62      178.46     46.93 o 
   7   2   9      393.31      337.81     66.03 o 
   8   2   9      543.75      493.67     98.06 o 
   9   2   9      753.01      887.62    100.35 o 
  10   2   9      184.17      306.12    101.12 o 
  11   2   9      189.44       12.26     96.02 o 
  12   2   9       71.58      -22.47    104.19 o 
  13   2   9      361.87      469.87    159.35 o 
 -11   3   9      109.34      228.81    110.32 o 
 -10   3   9      440.33      367.72    114.40 o 
  -9   3   9      210.43      138.92     91.93 o 
  -8   3   9      374.76      410.62    112.36 o 
  -7   3   9     1880.59     1585.30    132.79 o 
  -6   3   9     1299.94     1368.75    118.49 o 
  -5   3   9     2042.90     1920.33    134.83 o 
  -4   3   9     2680.63     3103.18    167.52 o 
  -3   3   9     1520.62     1280.90    102.15 o 
  -2   3   9     2279.07     2694.60    149.13 o 
  -1   3   9     5582.16     4837.61    210.42 o 
   0   3   9     2440.91     2590.41    143.00 o 
   1   3   9     4821.92     3888.20    129.91 o 
   2   3   9     4523.31     5079.64    155.28 o 
   3   3   9    10534.20    11297.24    348.32 o 
   4   3   9      152.84      122.57     44.78 o 
   5   3   9     1801.04     1859.19     91.01 o 
   6   3   9      390.99      381.20     71.50 o 
   7   3   9      216.42      110.12     49.46 o 
   8   3   9     2152.11     2271.60    174.67 o 
   9   3   9      560.69      584.83     87.98 o 
  10   3   9      834.75     1134.81    120.56 o 
  11   3   9      667.13      614.77    100.55 o 
  12   3   9     1115.79     1309.51    214.51 o 
  13   3   9      541.89      512.77    165.48 o 
 -12   4   9      124.43       28.60    163.43 o 
 -11   4   9        0.54      -14.30    130.75 o 
 -10   4   9      190.34      185.90    102.15 o 
  -9   4   9       40.31       30.64     77.63 o 
  -8   4   9      589.33      588.36    126.66 o 
  -7   4   9     1755.24     2100.11    155.26 o 
  -6   4   9       17.17      -10.21     57.20 o 
  -5   4   9       64.36       69.46     59.24 o 
  -4   4   9      101.33      196.12     69.46 o 
  -3   4   9      301.57      255.36     69.46 o 
  -2   4   9      338.27      426.97     83.76 o 
  -1   4   9     1756.07     1642.50    116.45 o 
   0   4   9     3944.42     4279.90    200.21 o 
   1   4   9      176.36      128.70     61.29 o 
   2   4   9      502.94      408.85     42.92 o 
   3   4   9      693.48      621.88     68.60 o 
   4   4   9      975.42     1092.28    123.60 o 
   5   4   9       94.21       63.94     42.69 o 
   6   4   9       10.86        2.12     40.14 o 
   7   4   9     1083.62     1159.74     88.42 o 
   8   4   9      231.62      128.36     79.67 o 
   9   4   9      135.04      241.85     67.42 o 
  10   4   9        0.29      -47.97     53.01 o 
  11   4   9      361.05      328.70     85.38 o 
  12   4   9        2.42      -48.43     73.50 o 
  13   4   9      130.20       73.54    124.62 o 
 -11   5   9      125.14      239.02    149.13 o 
 -10   5   9      287.76      132.79    128.70 o 
  -9   5   9     1328.64     1467.30    137.78 o 
  -8   5   9     1011.69     1271.68    117.67 o 
  -7   5   9     3304.29     3605.74    202.25 o 
  -6   5   9     9381.41     9076.65    353.42 o 
  -5   5   9       74.93       49.03     57.20 o 
  -4   5   9        1.64        0.00     53.12 o 
  -3   5   9       46.10       40.86     51.07 o 
  -2   5   9     2260.13     2412.68    145.05 o 
  -1   5   9     3690.45     4210.19    135.85 o 
   0   5   9     1938.13     2165.78     87.78 o 
   1   5   9     5900.88     6688.30    176.09 o 
   2   5   9      276.80      330.06     63.33 o 
   3   5   9     4180.60     4302.34    147.32 o 
   4   5   9     2004.89     1864.94     93.90 o 
   5   5   9     2259.69     1649.26     90.21 o 
   6   5   9     1415.49     1452.51     86.35 o 
   7   5   9      455.06      517.90    133.81 o 
   8   5   9      939.47     1251.07    138.92 o 
   9   5   9      250.81      377.40    125.64 o 
  10   5   9      301.46      352.37     97.04 o 
  11   5   9      498.36      646.62    106.63 o 
  12   5   9      508.22      548.00    109.00 o 
 -11   6   9       43.15      -96.02    114.40 o 
 -10   6   9      173.07      204.29    126.66 o 
  -9   6   9      810.98      941.78    181.82 o 
  -8   6   9      203.07      431.89     87.17 o 
  -7   6   9      599.99      613.92     84.50 o 
  -6   6   9     1255.44     1312.90    119.66 o 
  -5   6   9      223.17      122.47     54.67 o 
  -4   6   9      107.80       30.36     40.70 o 
  -3   6   9       60.79       42.04     37.48 o 
  -2   6   9      286.83      486.68    123.60 o 
  -1   6   9     1091.69      758.55     63.49 o 
   0   6   9      797.56      744.60     72.05 o 
   1   6   9       67.10       44.57     31.39 o 
   2   6   9      171.54      148.78     38.15 o 
   3   6   9      248.46      164.07     51.14 o 
   4   6   9        0.00      -38.28     33.13 o 
   5   6   9       37.03       34.05     42.19 o 
   6   6   9       50.71       24.39     49.05 o 
   7   6   9      405.33      465.10     81.72 o 
   8   6   9       88.22       99.90     85.80 o 
   9   6   9        0.04      -24.43     51.14 o 
  10   6   9       75.95       75.02     62.53 o 
  11   6   9       92.01       91.62     71.50 o 
  12   6   9       10.23      -85.80    106.23 o 
 -11   7   9       19.94      -98.06    112.36 o 
 -10   7   9        0.64       91.93    116.45 o 
  -9   7   9      277.26      292.14    130.75 o 
  -8   7   9     2109.40     2012.27    247.19 o 
  -7   7   9      312.11      563.78     87.98 o 
  -6   7   9      869.33      860.76    196.12 o 
  -5   7   9       31.61      -60.27     43.34 o 
  -4   7   9       16.70        8.65     43.26 o 
  -3   7   9       87.09      147.36     48.25 o 
  -2   7   9      546.84      362.10     62.12 o 
  -1   7   9     2038.46     1989.31     92.15 o 
   0   7   9     5494.30     5481.57    165.79 o 
   1   7   9     5908.36     6192.82    175.68 o 
   2   7   9      481.33      553.85     49.14 o 
   3   7   9     1390.63     1266.60    116.45 o 
   4   7   9     1884.82     2115.86    103.10 o 
   5   7   9     3505.15     3426.22    138.47 o 
   6   7   9     1601.61     1643.51     97.72 o 
   7   7   9      898.20     1078.42    111.95 o 
   8   7   9       36.99       13.53     53.39 o 
   9   7   9       62.34       14.59     60.47 o 
  10   7   9      117.54      108.90     70.08 o 
  11   7   9      296.55      249.23    114.40 o 
  12   7   9     1093.68     1197.14    212.46 o 
 -10   8   9     1192.48     1521.97    247.19 o 
  -9   8   9      288.48      108.27    116.45 o 
  -8   8   9      299.74      145.05    118.49 o 
  -7   8   9       31.75      -63.33     77.63 o 
  -6   8   9        1.65      -40.44     49.82 o 
  -5   8   9      138.49        4.99     51.94 o 
  -4   8   9       46.62      -16.24     42.69 o 
  -3   8   9      581.96      859.35     90.87 o 
  -2   8   9        3.97        3.06     36.11 o 
  -1   8   9     1173.71     1296.34     75.75 o 
   0   8   9      368.58      438.08     63.36 o 
   1   8   9      202.47      173.77     48.10 o 
   2   8   9        1.08      -22.47     53.12 o 
   3   8   9      299.91      365.68     96.02 o 
   4   8   9       72.68       32.69     51.07 o 
   5   8   9      559.18      600.95    139.94 o 
   6   8   9        6.96      -20.24     47.60 o 
   7   8   9      560.80      674.97     92.76 o 
   8   8   9       76.62       91.93     60.67 o 
   9   8   9        3.60      -78.89     52.59 o 
  10   8   9       39.08      147.09     98.06 o 
  11   8   9       79.54      116.45    118.49 o 
 -10   9   9        0.50       87.85    128.70 o 
  -9   9   9      118.71      173.65    136.87 o 
  -8   9   9      535.23      508.68    163.43 o 
  -7   9   9      442.94      672.12    140.96 o 
  -6   9   9     1070.16      870.28    165.48 o 
  -5   9   9     1109.94     1197.52     98.24 o 
  -4   9   9      101.27       36.94     51.94 o 
  -3   9   9      372.38      464.41     77.19 o 
  -2   9   9     1737.59     1608.96     91.65 o 
  -1   9   9     1484.24     1550.74     88.83 o 
   0   9   9     1184.90     1269.45    129.72 o 
   1   9   9     2802.60     2472.50    124.62 o 
   2   9   9     1415.05     1519.92    128.70 o 
   3   9   9     1199.73     1117.47    145.05 o 
   4   9   9      466.17      384.07    110.32 o 
   5   9   9     2949.27     2982.65    202.25 o 
   6   9   9      863.43      890.49    101.77 o 
   7   9   9       56.85       14.16     54.16 o 
   8   9   9      418.02      722.69    105.21 o 
   9   9   9      336.99      310.52    128.70 o 
  10   9   9      645.56      621.04    153.22 o 
  11   9   9      537.63      488.26    157.30 o 
  -9  10   9       99.55      -12.26    108.27 o 
  -8  10   9       37.91      -10.21    106.23 o 
  -7  10   9       64.70       61.29    110.32 o 
  -6  10   9        0.95      -53.12     71.50 o 
  -5  10   9       10.17       -5.29     50.90 o 
  -4  10   9      250.05      126.87     56.28 o 
  -3  10   9     3193.58     3531.84    145.88 o 
  -2  10   9      891.34      777.45     88.83 o 
  -1  10   9     1180.11     1051.34    120.53 o 
   0  10   9       30.79       17.33     41.82 o 
   1  10   9      137.07      169.56     73.54 o 
   2  10   9       38.11       18.39     65.37 o 
   3  10   9      366.01      400.41    108.27 o 
   4  10   9       83.93      167.52     87.85 o 
   5  10   9      549.09      559.76    124.62 o 
   6  10   9       16.17      -32.69     75.59 o 
   7  10   9      112.33       73.54     79.67 o 
   8  10   9       16.20       -6.13     81.72 o 
   9  10   9       19.83      -91.93     91.93 o 
  10  10   9      272.82      621.04    163.43 o 
  -8  11   9      651.62      941.78    192.03 o 
  -7  11   9      217.22      120.53    120.53 o 
  -6  11   9      132.15      189.99    108.27 o 
  -5  11   9      421.04      410.62    122.57 o 
  -4  11   9      326.20      436.98     80.90 o 
  -3  11   9        7.51      -17.05     47.96 o 
  -2  11   9      101.49       75.14     52.59 o 
  -1  11   9      243.50      286.37     85.80 o 
   0  11   9       75.43       -7.42     46.93 o 
   1  11   9      628.34      535.24    120.53 o 
   2  11   9      901.18     1250.26    165.48 o 
   3  11   9     2161.11     2283.97    177.73 o 
   4  11   9      713.34      792.65    145.05 o 
   5  11   9     1298.95     1468.85    202.25 o 
   6  11   9      522.94      441.27    126.66 o 
   7  11   9       98.02      -18.39     89.89 o 
   8  11   9      230.93      116.45    100.10 o 
   9  11   9      141.99      106.23    110.32 o 
  10  11   9      509.46      635.34    175.69 o 
  -8  12   9      549.28      657.82    179.78 o 
  -7  12   9       30.46      -89.89     89.89 o 
  -6  12   9        0.27      -34.73     83.76 o 
  -5  12   9      144.14       30.64     85.80 o 
  -4  12   9       30.08        4.09     87.85 o 
  -3  12   9      348.90      447.90    111.34 o 
  -2  12   9       63.28      -26.59     99.08 o 
  -1  12   9       29.67       14.17     54.84 o 
   0  12   9       48.18       51.07     79.67 o 
   1  12   9       84.77       91.93     83.76 o 
   2  12   9       92.32      220.63     96.02 o 
   3  12   9       64.49       12.26     77.63 o 
   4  12   9       42.12       98.06     87.85 o 
   5  12   9       39.18       57.20     81.72 o 
   6  12   9       91.36      212.46    110.32 o 
   7  12   9        0.08       18.39     83.76 o 
   8  12   9      137.42      -42.90     87.85 o 
   9  12   9      120.16      175.69    124.62 o 
  -7  13   9       35.57      -34.73    110.32 o 
  -6  13   9       26.17       32.69    106.23 o 
  -5  13   9       22.82      -81.72     77.63 o 
  -4  13   9       48.84       10.21     85.80 o 
  -3  13   9       79.39      -44.94     75.59 o 
  -2  13   9      745.48      713.64     98.94 o 
  -1  13   9      336.83      460.31     87.17 o 
   0  13   9        0.64      -32.69     79.67 o 
   1  13   9      696.41      670.07    138.92 o 
   2  13   9      569.84      572.01    128.70 o 
   3  13   9      857.02     1101.13    167.52 o 
   4  13   9      544.11      586.32    147.09 o 
   5  13   9      575.45      952.00    173.65 o 
   6  13   9       85.29      106.23    108.27 o 
   7  13   9        1.10      -75.59     85.80 o 
   8  13   9        0.36      -79.67    104.19 o 
  -5  14   9        6.62      -57.20     91.93 o 
  -4  14   9        3.85       -2.04     96.02 o 
  -3  14   9        3.22     -119.51     79.67 o 
  -2  14   9       61.02     -116.45     77.63 o 
  -1  14   9      302.72      304.39    114.40 o 
   0  14   9      268.52      253.32    108.27 o 
   1  14   9      284.38      416.75    114.40 o 
   2  14   9       63.41       55.16     89.89 o 
   3  14   9      100.80      138.92    102.15 o 
   4  14   9      206.58      185.90    114.40 o 
   5  14   9       74.85      130.75    104.19 o 
   6  14   9       56.73       69.46    100.10 o 
   7  14   9       11.22      -96.02     96.02 o 
  -4  15   9      112.02      -65.37    100.10 o 
  -3  15   9       50.89     -125.64     83.76 o 
   0  15   9      160.57      302.35    112.36 o 
   1  15   9       10.19      -22.47     79.67 o 
   2  15   9       41.28       42.90     96.02 o 
   3  15   9      311.23      424.93    151.18 o 
   4  15   9      113.25       -8.17     98.06 o 
   5  15   9      264.37      527.07    151.18 o 
   1  16   9      176.97       75.59    110.32 o 
   2  16   9      240.20      363.64    132.79 o 
  -3 -15  10        0.13     -106.23    112.36 o 
  -2 -15  10        3.29     -107.25     71.50 o 
  -1 -15  10       59.08       98.06    110.32 o 
   0 -15  10       76.42       55.16    110.32 o 
   1 -15  10       29.14       -2.04     79.67 o 
   2 -15  10       19.94       44.94    118.49 o 
   3 -15  10       29.66       49.03    126.66 o 
  -5 -14  10      217.83      338.24     83.20 o 
  -4 -14  10      375.84      553.11     86.83 o 
  -3 -14  10      452.45      520.94    161.39 o 
  -2 -14  10      292.86      359.55    128.70 o 
  -1 -14  10       63.94       49.03    102.15 o 
   0 -14  10      121.37        4.09     98.06 o 
   1 -14  10        1.53      -14.30    100.10 o 
   2 -14  10      192.64      214.51    128.70 o 
   3 -14  10      322.18      349.34    147.09 o 
   4 -14  10      341.85      424.93    147.09 o 
   5 -14  10      266.55      310.52    155.26 o 
  -6 -13  10       15.92      -22.77     62.68 o 
  -5 -13  10       45.93       92.42     62.69 o 
  -4 -13  10       12.42      -27.09     54.23 o 
  -3 -13  10      124.74       84.09     65.89 o 
  -2 -13  10       70.34       83.76    102.15 o 
  -1 -13  10      219.82      116.45    104.19 o 
   0 -13  10       25.25     -119.51     79.67 o 
   1 -13  10        0.83      -30.64     83.76 o 
   2 -13  10      163.88      100.10    112.36 o 
   3 -13  10      268.58      216.55    120.53 o 
   4 -13  10      134.42      100.10    120.53 o 
   5 -13  10       23.01      -26.56    104.19 o 
   6 -13  10       99.99        8.17    114.40 o 
   7 -13  10      111.77       47.86     78.45 o 
  -7 -12  10      442.76      725.46    109.33 o 
  -6 -12  10      143.40      141.28     70.37 o 
  -5 -12  10      107.59       47.20     59.94 o 
  -4 -12  10       56.83       -3.48     54.27 o 
  -3 -12  10      101.52       48.11     52.85 o 
  -2 -12  10      539.55      631.60     77.77 o 
  -1 -12  10       44.50       16.34     65.37 o 
   0 -12  10      109.96      210.42    112.36 o 
   1 -12  10      468.97      737.49    153.22 o 
   2 -12  10      366.97      551.59    128.70 o 
   3 -12  10      716.22      663.95    157.30 o 
   4 -12  10      979.07     1178.76    194.08 o 
   5 -12  10     1085.67     1724.22    228.81 o 
   6 -12  10      126.07        0.08     73.55 o 
   7 -12  10       81.35      145.27     79.10 o 
   8 -12  10        5.44      -76.05     69.78 o 
  -8 -11  10        1.27      -53.16     57.16 o 
  -7 -11  10       41.66       72.92     68.00 o 
  -6 -11  10       27.18      -79.11     52.74 o 
  -5 -11  10        0.63      -68.70     45.80 o 
  -4 -11  10       42.32       15.21     45.06 o 
  -3 -11  10      480.95      442.60     69.27 o 
  -2 -11  10      216.73      219.33     56.52 o 
  -1 -11  10       72.66       44.30     45.78 o 
   0 -11  10      373.18      412.67    124.62 o 
   1 -11  10       24.11       67.42     79.67 o 
   2 -11  10       40.27       16.34     91.93 o 
   3 -11  10      153.43      245.15    116.45 o 
   4 -11  10      994.49      902.68    132.79 o 
   5 -11  10       94.10       52.72     69.96 o 
   6 -11  10      145.03      129.79    145.05 o 
   7 -11  10      204.23      213.67     84.28 o 
   8 -11  10        1.51      -69.32     75.08 o 
   9 -11  10       30.82      -53.73     78.64 o 
  -9 -10  10      234.78      344.92    120.61 o 
  -8 -10  10      169.55      239.58     97.94 o 
  -7 -10  10      585.87      504.95     86.11 o 
  -6 -10  10      766.47      772.80    142.67 o 
  -5 -10  10      154.99      138.76     88.15 o 
  -4 -10  10      117.60       98.70     50.02 o 
  -3 -10  10      203.70      157.50     50.17 o 
  -2 -10  10     2596.54     2659.62    105.09 o 
  -1 -10  10     3081.21     3050.53    139.05 o 
   0 -10  10      726.72      702.30    155.26 o 
   1 -10  10      142.27      161.39     93.97 o 
   2 -10  10     1051.15      996.94    167.52 o 
   3 -10  10     2137.92     2297.70    144.03 o 
   4 -10  10      414.81      536.25     94.21 o 
   5 -10  10      365.81      378.14     85.94 o 
   6 -10  10      220.52      128.16     72.68 o 
   7 -10  10       50.15      115.59     70.61 o 
   8 -10  10        7.51      -28.77     67.71 o 
   9 -10  10        6.45       -9.87     72.43 o 
  10 -10  10        2.14        5.36     79.93 o 
 -10  -9  10       24.56     -121.86     81.24 o 
  -9  -9  10        3.19      -26.30     86.67 o 
  -8  -9  10       46.04       84.39     77.03 o 
  -7  -9  10       36.93      -54.17     52.97 o 
  -6  -9  10        0.39       39.50     51.90 o 
  -5  -9  10      640.79      704.25     83.31 o 
  -4  -9  10        0.35       35.70     42.71 o 
  -3  -9  10      479.22      563.08     70.33 o 
  -2  -9  10      298.54      287.93     52.55 o 
  -1  -9  10       98.92       78.70     49.46 o 
   0  -9  10      176.69       72.88     48.54 o 
   1  -9  10     2096.21     2183.87    167.52 o 
   2  -9  10      136.66      178.92     61.66 o 
   3  -9  10        2.93       -8.85     51.46 o 
   4  -9  10     1567.25     1842.09    167.52 o 
   5  -9  10     1067.23     1245.48    125.65 o 
   6  -9  10      872.53      895.56    182.84 o 
   7  -9  10       88.10       34.42     70.48 o 
   8  -9  10        6.79      -63.20     56.39 o 
   9  -9  10        1.05      -33.47     65.72 o 
  10  -9  10       80.89       26.64     71.54 o 
 -10  -8  10      260.71      314.10    114.89 o 
  -9  -8  10      466.59      512.21    170.58 o 
  -8  -8  10      324.22      430.06     94.73 o 
  -7  -8  10      377.28      409.65     72.46 o 
  -6  -8  10      722.82      742.66     84.91 o 
  -5  -8  10     1946.99     1918.54     94.07 o 
  -4  -8  10     4051.99     4319.75    137.37 o 
  -3  -8  10     3531.61     3319.57    114.20 o 
  -2  -8  10      478.59      538.09     59.41 o 
  -1  -8  10      151.29      149.60     50.50 o 
   0  -8  10      630.14      590.54    144.03 o 
   1  -8  10      354.81      447.97     54.77 o 
   2  -8  10     1719.79     1500.35     87.78 o 
   3  -8  10     2839.47     3125.27    165.48 o 
   4  -8  10     1209.03     1240.70    119.12 o 
   5  -8  10      153.63      183.97    112.36 o 
   6  -8  10        4.25      -32.00     55.49 o 
   7  -8  10      482.54      542.41     96.05 o 
   8  -8  10      520.46      652.46    104.01 o 
   9  -8  10      870.65      938.13    124.01 o 
  10  -8  10      206.26      102.15    110.32 o 
  11  -8  10       84.95        4.09    120.53 o 
 -11  -7  10      157.46        0.23    111.34 o 
 -10  -7  10       60.96       13.96     94.54 o 
  -9  -7  10      152.81       66.39     67.89 o 
  -8  -7  10      206.41      174.98     80.55 o 
  -7  -7  10        1.28      -73.73     54.93 o 
  -6  -7  10      106.05        8.56     41.85 o 
  -5  -7  10       11.71      -37.30     44.35 o 
  -4  -7  10      369.23      541.03    115.48 o 
  -3  -7  10      392.32      330.58     52.82 o 
  -2  -7  10      216.64      209.90     53.45 o 
  -1  -7  10       68.09        0.54     37.77 o 
   0  -7  10       80.70       80.51     33.80 o 
   1  -7  10      270.02      244.73     73.57 o 
   2  -7  10       19.01       14.98     29.76 o 
   3  -7  10       28.06       11.51     51.07 o 
   4  -7  10     1011.67     1266.95     84.42 o 
   5  -7  10      780.72      924.77    181.82 o 
   6  -7  10     1753.24     1898.58    111.78 o 
   7  -7  10      809.82      815.18    104.72 o 
   8  -7  10       91.44      122.21     64.96 o 
   9  -7  10       27.66       -7.40     72.52 o 
  10  -7  10       56.10       40.86    102.15 o 
  11  -7  10       11.72       69.46    108.27 o 
 -11  -6  10      375.04      554.91    158.33 o 
 -10  -6  10      298.36      369.85    106.17 o 
  -9  -6  10      993.40      944.75    342.19 o 
  -8  -6  10     1063.97     1015.82    121.24 o 
  -7  -6  10      361.98      420.54     85.08 o 
  -6  -6  10      472.89      764.53     90.97 o 
  -5  -6  10     8608.18     8346.28    202.58 o 
  -4  -6  10     4149.26     4404.49    147.35 o 
  -3  -6  10      735.70      739.86     86.35 o 
  -2  -6  10      833.43      793.20    133.81 o 
  -1  -6  10      557.90      685.64     58.17 o 
   0  -6  10     3243.50     3457.37     99.65 o 
   1  -6  10     3941.96     4374.67    115.16 o 
   2  -6  10    11194.91    12592.28    244.35 o 
   3  -6  10     5223.44     5858.00    163.95 o 
   4  -6  10     2858.55     2729.67    120.56 o 
   5  -6  10     1652.69     1527.63     92.45 o 
   6  -6  10        8.81       -2.20     48.38 o 
   7  -6  10     1065.41     1016.64    217.57 o 
   8  -6  10      160.30      173.16     69.78 o 
   9  -6  10      912.31      576.10    153.22 o 
  10  -6  10      312.51      263.54    128.70 o 
  11  -6  10        0.52      -59.24    104.19 o 
  12  -6  10       51.94       36.77    104.19 o 
 -11  -5  10      112.03      124.77     77.93 o 
 -10  -5  10      228.25      196.20     92.96 o 
  -9  -5  10      429.76      411.89    199.18 o 
  -8  -5  10      310.63      205.37     76.19 o 
  -7  -5  10     1525.07     1280.76    120.99 o 
  -6  -5  10     1315.99     1324.16     99.55 o 
  -5  -5  10       36.26      -17.58     43.20 o 
  -4  -5  10     1004.21     1144.39     82.34 o 
  -3  -5  10     3343.58     3046.58    296.22 o 
  -2  -5  10      162.91      220.13     52.09 o 
  -1  -5  10     1284.68     1264.83     56.72 o 
   0  -5  10      539.42      606.13     54.15 o 
   1  -5  10        9.63      -15.48     25.54 o 
   2  -5  10      113.41       29.81     29.18 o 
   3  -5  10      165.04      160.24     36.91 o 
   4  -5  10      967.90      986.08     75.75 o 
   5  -5  10      181.91      111.78     51.14 o 
   6  -5  10       46.08       11.99     43.26 o 
   7  -5  10      249.84      201.72     67.07 o 
   8  -5  10      107.69       78.35     61.08 o 
   9  -5  10      169.84       46.99     87.85 o 
  10  -5  10      382.45      404.50    130.75 o 
  11  -5  10       16.14      -59.24     85.80 o 
  12  -5  10       17.30      -93.97    114.40 o 
 -11  -4  10      151.94      234.93    138.92 o 
 -10  -4  10      293.56      279.88    128.70 o 
  -9  -4  10      615.35      604.70    147.09 o 
  -8  -4  10      277.63      273.75     98.06 o 
  -7  -4  10     2977.95     2878.46    202.25 o 
  -6  -4  10      649.29      868.24    132.79 o 
  -5  -4  10     1449.14     1483.15    132.79 o 
  -4  -4  10     2299.89     2155.66    107.55 o 
  -3  -4  10     1708.16     1825.95     94.54 o 
  -2  -4  10     1699.99     2050.92     96.75 o 
  -1  -4  10      975.57      910.67     48.00 o 
   0  -4  10     4778.28     5441.16    129.61 o 
   1  -4  10     2908.75     2971.69     88.70 o 
   2  -4  10     7293.42     7144.71    156.25 o 
   3  -4  10     3295.46     3064.93     90.45 o 
   4  -4  10     1948.28     2241.40     76.51 o 
   5  -4  10     2238.28     2322.04    105.58 o 
   6  -4  10       33.26      -24.94     41.22 o 
   7  -4  10      136.22      197.35     63.29 o 
   8  -4  10      611.12      647.60    151.18 o 
   9  -4  10      155.43      234.93    110.32 o 
  10  -4  10      298.59      257.41    126.66 o 
  11  -4  10      530.69      449.44    159.35 o 
  12  -4  10      330.16      226.76    116.45 o 
 -12  -3  10      299.38      384.07    155.26 o 
 -11  -3  10      173.27      283.96    136.87 o 
 -10  -3  10        4.69       -2.04     91.93 o 
  -9  -3  10      928.21      976.51    169.56 o 
  -8  -3  10      749.75      674.16    145.05 o 
  -7  -3  10       89.56       89.89     83.76 o 
  -6  -3  10       55.38      110.32     81.72 o 
  -5  -3  10       67.60       49.03     61.29 o 
  -4  -3  10      243.00      253.32     81.72 o 
  -3  -3  10      337.85      216.55     52.00 o 
  -2  -3  10        4.82       -6.42     30.23 o 
  -1  -3  10      652.97      801.92     48.28 o 
   0  -3  10     1413.75     1337.39     56.90 o 
   1  -3  10      756.70      756.72     56.00 o 
   2  -3  10        0.85       -8.04     22.95 o 
   3  -3  10      479.37      637.96     89.43 o 
   4  -3  10     1195.75      938.83     48.70 o 
   5  -3  10      103.06      168.55     43.10 o 
   6  -3  10       53.09       75.85     44.71 o 
   7  -3  10     1175.93      931.57    159.35 o 
   8  -3  10     2152.96     2034.74    171.60 o 
   9  -3  10      553.38      431.05    118.49 o 
  10  -3  10      299.11      392.24    145.05 o 
  11  -3  10       31.60      -57.20    104.19 o 
  12  -3  10       84.25       -4.09     93.97 o 
 -12  -2  10        3.86       79.67    118.49 o 
 -11  -2  10       94.03      159.35    118.49 o 
 -10  -2  10       80.72       89.89     98.06 o 
  -9  -2  10      361.82      431.05    122.57 o 
  -8  -2  10      375.23      473.96    112.36 o 
  -7  -2  10     3090.84     2954.05    198.16 o 
  -6  -2  10     7399.72     7687.47    335.04 o 
  -5  -2  10     2931.00     2637.40    169.56 o 
  -4  -2  10      963.21     1082.74    106.23 o 
  -3  -2  10      409.83      437.18     83.76 o 
  -2  -2  10      437.73      552.24     98.06 o 
  -1  -2  10     5190.29     5225.56    124.88 o 
   0  -2  10     5439.48     5676.63    131.30 o 
   1  -2  10     3005.10     3226.96     90.82 o 
   2  -2  10     4587.85     5120.66    121.41 o 
   3  -2  10     4653.76     4678.41    114.49 o 
   4  -2  10     1652.05     1946.74     68.94 o 
   5  -2  10     1595.61     1523.73     61.52 o 
   6  -2  10     1933.20     1822.06     69.29 o 
   7  -2  10     1246.84     1284.99    128.70 o 
   8  -2  10     1817.02     1867.22    165.48 o 
   9  -2  10      524.28      269.66    118.49 o 
  10  -2  10      274.85      263.54    116.45 o 
  11  -2  10      883.11     1240.05    208.38 o 
  12  -2  10      496.70      565.89    159.35 o 
  13  -2  10      439.79      594.49    185.90 o 
 -12  -1  10       38.70      -42.90     91.93 o 
 -11  -1  10      386.75      457.61    138.92 o 
 -10  -1  10       23.22      -22.47     63.33 o 
  -9  -1  10      344.73      600.62    120.53 o 
  -8  -1  10      561.76      447.40    118.49 o 
  -7  -1  10       87.90       49.03     71.50 o 
  -6  -1  10        1.66        8.17     61.29 o 
  -5  -1  10     1018.64      943.82    130.75 o 
  -4  -1  10       83.34       57.20     55.16 o 
  -3  -1  10     1900.32     1362.62    110.32 o 
  -2  -1  10     1396.26     1099.09     96.02 o 
  -1  -1  10        5.63      -35.15     23.43 o 
   0  -1  10     1688.16     1616.77     60.81 o 
   1  -1  10     2488.63     2647.69     88.62 o 
   2  -1  10       86.09      107.88     29.08 o 
   3  -1  10        3.40       -9.29     20.85 o 
   4  -1  10       75.45       20.10     26.67 o 
   5  -1  10      692.89      771.39     80.13 o 
   6  -1  10      264.34      303.01     76.61 o 
   7  -1  10       28.78       43.44     42.64 o 
   8  -1  10       47.66       67.42     87.85 o 
   9  -1  10      205.36      153.22     96.02 o 
  10  -1  10      215.50      273.75    118.49 o 
  11  -1  10      139.22      104.19    108.27 o 
  12  -1  10        1.25      134.83    114.40 o 
  13  -1  10        3.04     -110.32    108.27 o 
 -12   0  10      463.28      467.83    157.30 o 
 -11   0  10      399.10      582.23    149.13 o 
 -10   0  10      334.44      273.75    114.40 o 
  -9   0  10      441.30      328.91    114.40 o 
  -8   0  10     2252.51     2286.02    175.69 o 
  -7   0  10     2390.75     2549.55    179.78 o 
  -6   0  10     2751.64     2886.63    183.86 o 
  -5   0  10     1491.17     1264.56    143.00 o 
  -4   0  10     1035.45     1105.21    102.15 o 
  -3   0  10     2057.97     2404.50    147.09 o 
  -2   0  10      434.24      353.42     77.63 o 
  -1   0  10      268.69      222.68     63.33 o 
   0   0  10     3857.49     4002.73    129.99 o 
   1   0  10    15836.62    15930.50    283.99 o 
   2   0  10    13960.85    15374.82    274.69 o 
   3   0  10     1225.07      894.39     62.07 o 
   4   0  10     1828.92     2383.16     71.98 o 
   5   0  10     1843.08     1622.60     83.45 o 
   6   0  10     2392.47     2485.89    160.37 o 
   7   0  10     4510.29     4622.91    251.28 o 
   8   0  10      798.10      940.80     96.54 o 
   9   0  10      204.86      177.73     96.02 o 
  10   0  10       38.60      -75.59     81.72 o 
  11   0  10       59.00        8.17     89.89 o 
  12   0  10      160.76      210.42    116.45 o 
  13   0  10      326.86      516.86    163.43 o 
 -12   1  10       32.75      -69.46    108.27 o 
 -11   1  10      619.06      774.26    167.52 o 
 -10   1  10      789.82      937.70    167.52 o 
  -9   1  10      641.43      594.49    130.75 o 
  -8   1  10     1551.09     1724.22    151.18 o 
  -7   1  10     2252.15     2010.22    159.35 o 
  -6   1  10       54.02       69.46     65.37 o 
  -5   1  10        8.21       12.26     57.20 o 
  -4   1  10      181.33      147.09     59.24 o 
  -3   1  10      923.86      872.32    108.27 o 
  -2   1  10      718.97      868.24    104.19 o 
  -1   1  10      943.85      757.92     75.59 o 
   0   1  10       84.61       58.94     84.78 o 
   1   1  10       47.61       38.77     30.90 o 
   2   1  10       47.06       -0.04     33.92 o 
   3   1  10      965.63      906.23     41.45 o 
   4   1  10       81.70       77.33     36.67 o 
   5   1  10        7.90      -34.92     31.39 o 
   6   1  10      409.00      425.10     89.89 o 
   7   1  10      324.63      168.92     56.18 o 
   8   1  10      380.56      302.23     68.51 o 
   9   1  10      271.58      332.65     72.63 o 
  10   1  10      141.31      122.57    102.15 o 
  11   1  10        5.44      -22.47     81.72 o 
  12   1  10       90.25      212.46    116.45 o 
  13   1  10      358.61      572.01    171.60 o 
 -12   2  10      170.94      228.81    122.57 o 
 -11   2  10       30.83      -67.42     91.93 o 
 -10   2  10      293.26      343.21    124.62 o 
  -9   2  10      133.25      171.60     98.06 o 
  -8   2  10      154.07      220.63     93.97 o 
  -7   2  10     2591.91     2406.55    169.56 o 
  -6   2  10      623.63      811.04    124.62 o 
  -5   2  10     2329.20     2764.06    171.60 o 
  -4   2  10     2253.71     2379.99    151.18 o 
  -3   2  10     1754.44     1781.42    126.66 o 
  -2   2  10     2348.38     2330.96    140.96 o 
  -1   2  10     3936.96     4059.26    192.03 o 
   0   2  10    12110.47    11372.88    388.15 o 
   1   2  10     1482.13     1968.73     88.12 o 
   2   2  10     5074.83     5057.15    158.17 o 
   3   2  10     3415.61     3574.99    163.43 o 
   4   2  10      496.36      654.95    122.57 o 
   5   2  10     1238.11     1259.63     75.83 o 
   6   2  10      141.31      114.40     46.23 o 
   7   2  10      186.16      239.28     59.27 o 
   8   2  10       78.39      111.55     58.90 o 
   9   2  10      237.17      272.20     72.85 o 
  10   2  10       22.84      -21.32     52.71 o 
  11   2  10      182.79       57.20    106.23 o 
  12   2  10      215.18      198.16    128.70 o 
  13   2  10      844.99     1303.38    224.72 o 
 -11   3  10      100.60      120.53    104.19 o 
 -10   3  10      565.19      610.83    140.96 o 
  -9   3  10      420.13      420.84    120.53 o 
  -8   3  10     1100.91     1342.19    171.60 o 
  -7   3  10     1301.57     1487.24    165.48 o 
  -6   3  10      138.95      226.76     85.80 o 
  -5   3  10     1681.88     1452.51    120.53 o 
  -4   3  10       14.14      110.32     65.37 o 
  -3   3  10      447.87      815.12    108.27 o 
  -2   3  10     2007.64     1575.08    112.36 o 
  -1   3  10     2840.05     2437.19    143.00 o 
   0   3  10      479.45      429.01     85.80 o 
   1   3  10     1223.92     1135.81    112.36 o 
   2   3  10      208.36      188.07     49.05 o 
   3   3  10     1705.62     1758.74    105.21 o 
   4   3  10      314.51      431.94     61.38 o 
   5   3  10       62.76       48.04     53.12 o 
   6   3  10      238.32      281.26     78.65 o 
   7   3  10      291.35      238.71    119.51 o 
   8   3  10      771.98     1000.41    105.58 o 
   9   3  10      452.00      626.45    172.63 o 
  10   3  10       31.90       -6.03     57.30 o 
  11   3  10       73.88      114.53     68.72 o 
  12   3  10        3.31      -16.34    100.10 o 
  13   3  10       53.35       89.89    112.36 o 
 -10   4  10      113.11       24.51     98.06 o 
  -9   4  10     1424.81     1687.44    196.12 o 
  -8   4  10       20.61        0.00     79.67 o 
  -7   4  10     1334.95     1393.26    130.75 o 
  -6   4  10     1535.82     1442.29    128.70 o 
  -5   4  10     2157.86     2355.47    155.26 o 
  -4   4  10     1849.05     1769.16    128.70 o 
  -3   4  10     1173.05     1011.24    122.57 o 
  -2   4  10     2412.31     2706.85    157.30 o 
  -1   4  10      649.51      602.66     98.06 o 
   0   4  10      612.04      672.12    104.19 o 
   1   4  10       64.56       18.39     53.12 o 
   2   4  10     1964.55     1929.08     63.77 o 
   3   4  10     2677.22     2927.02    118.43 o 
   4   4  10     3747.21     3693.11    144.03 o 
   5   4  10     1074.37     1189.51    114.40 o 
   6   4  10      451.15      348.53     92.95 o 
   7   4  10     1420.79     1319.82     87.39 o 
   8   4  10      710.16      643.69    114.40 o 
   9   4  10      610.19      634.52    125.64 o 
  10   4  10      195.37      236.49     75.58 o 
  11   4  10     1192.80     1462.08    148.02 o 
  12   4  10      885.94      956.08    189.99 o 
 -11   5  10      117.81      185.90    155.26 o 
 -10   5  10        5.87     -131.77     87.85 o 
  -9   5  10      504.80      582.06    102.01 o 
  -8   5  10     1748.58     1820.23    153.22 o 
  -7   5  10     1648.11     1632.28    140.96 o 
  -6   5  10      944.85     1156.29    151.18 o 
  -5   5  10      138.10      163.43     79.67 o 
  -4   5  10      322.42      163.43     69.46 o 
  -3   5  10      208.83      435.14     93.97 o 
  -2   5  10     1478.72     1178.76    106.23 o 
  -1   5  10     1380.07     1499.50    120.53 o 
   0   5  10      624.63      617.47     54.40 o 
   1   5  10       54.71       18.39     28.46 o 
   2   5  10     1219.85     1043.43     55.06 o 
   3   5  10      169.69      232.22     65.37 o 
   4   5  10      125.03      100.90     51.07 o 
   5   5  10        0.22      -41.77     54.14 o 
   6   5  10      504.21      683.37    126.66 o 
   7   5  10       51.29      -27.55     44.16 o 
   8   5  10      611.07      590.33     90.21 o 
   9   5  10       30.91      -19.41     52.00 o 
  10   5  10       71.52       -0.74     53.47 o 
  11   5  10       82.50        6.05     87.85 o 
  12   5  10      122.53       47.70     70.61 o 
 -11   6  10        9.34      -55.16     98.06 o 
 -10   6  10        6.13        4.09    118.49 o 
  -9   6  10      458.97      124.62    114.40 o 
  -8   6  10     1188.32     1490.58    118.14 o 
  -7   6  10     1010.34     1235.91    120.30 o 
  -6   6  10     1542.62     1535.06     99.77 o 
  -5   6  10      448.04      462.44     79.67 o 
  -4   6  10      113.84       47.75     53.12 o 
  -3   6  10      152.88      100.79     46.93 o 
  -2   6  10      790.90      986.54     87.32 o 
  -1   6  10      151.62      126.06     43.62 o 
   0   6  10     5507.97     6076.91    176.56 o 
   1   6  10     3841.41     4359.51    136.43 o 
   2   6  10     3137.07     3029.63    175.69 o 
   3   6  10      792.93      790.50     87.17 o 
   4   6  10     4362.54     4221.35    155.28 o 
   5   6  10     7616.76     8131.37    238.99 o 
   6   6  10     2109.15     1840.52    102.08 o 
   7   6  10     1066.58     1207.29     87.55 o 
   8   6  10        5.67       19.30     47.61 o 
   9   6  10      128.10       83.31     64.96 o 
  10   6  10      168.51      119.48     83.76 o 
  11   6  10      446.98      338.66     84.90 o 
  12   6  10      327.60      273.93    182.84 o 
 -10   7  10      513.20      510.73    175.69 o 
  -9   7  10      905.71     1137.90    204.29 o 
  -8   7  10      469.95      443.31    128.70 o 
  -7   7  10      181.47       50.05     57.35 o 
  -6   7  10      209.79      294.71    115.42 o 
  -5   7  10        0.89      -66.06     44.04 o 
  -4   7  10      263.68      270.54     67.85 o 
  -3   7  10      271.41      257.93     59.85 o 
  -2   7  10      239.82      271.98     58.38 o 
  -1   7  10       29.26      -50.80     33.86 o 
   0   7  10     1006.14     1003.05     65.15 o 
   1   7  10        6.24      -34.15     34.32 o 
   2   7  10       68.24       24.51     55.16 o 
   3   7  10      661.82      704.80    118.49 o 
   4   7  10      137.45      154.48     54.96 o 
   5   7  10     1683.73     1710.95    100.84 o 
   6   7  10        0.30      -25.47     43.05 o 
   7   7  10       21.81      -39.24     48.38 o 
   8   7  10        0.23      -37.27     47.60 o 
   9   7  10       51.03       11.93     57.85 o 
  10   7  10       10.24      -82.64     55.49 o 
  11   7  10      210.08      147.09    116.45 o 
  12   7  10       38.23     -128.70    100.10 o 
 -10   8  10        0.23      159.35    140.96 o 
  -9   8  10        4.34      -46.99    106.23 o 
  -8   8  10      183.08      116.45    110.32 o 
  -7   8  10      594.54      644.67     96.68 o 
  -6   8  10      419.36      307.76    103.17 o 
  -5   8  10      338.40      330.93     74.74 o 
  -4   8  10        6.17      -28.05     51.14 o 
  -3   8  10       48.97       40.26     49.05 o 
  -2   8  10     2028.25     2016.88    102.53 o 
  -1   8  10      985.99     1070.56     80.06 o 
   0   8  10     3373.92     2952.01    118.96 o 
   1   8  10     1007.06     1076.96    148.11 o 
   2   8  10      545.47      553.63    114.40 o 
   3   8  10      555.33      459.65    108.27 o 
   4   8  10     1995.28     2218.60    165.48 o 
   5   8  10     2114.76     2408.87    120.46 o 
   6   8  10      157.31      195.69    102.15 o 
   7   8  10      265.08      186.30     90.91 o 
   8   8  10        5.17        8.97     56.39 o 
   9   8  10       90.10      113.36     63.51 o 
  10   8  10       13.46      -53.12    100.10 o 
  11   8  10      352.19      602.66    157.30 o 
  -9   9  10      624.14      616.96    175.69 o 
  -8   9  10       11.70      -61.29     96.02 o 
  -7   9  10        1.58      -69.46     85.80 o 
  -6   9  10      135.66      185.52     75.83 o 
  -5   9  10        4.59      -13.90     51.76 o 
  -4   9  10      556.23      781.76     98.23 o 
  -3   9  10      458.14      428.33     76.47 o 
  -2   9  10     1095.27     1171.49     81.38 o 
  -1   9  10        0.24       -5.04     43.05 o 
   0   9  10      226.59      208.88     75.59 o 
   1   9  10      604.51      753.83    128.70 o 
   2   9  10      971.41     1123.60    151.18 o 
   3   9  10     2549.37     2892.76    194.08 o 
   4   9  10      212.36      167.52     85.80 o 
   5   9  10        7.76       49.03     61.29 o 
   6   9  10      929.27     1170.35    335.04 o 
   7   9  10      378.20      450.58    130.75 o 
   8   9  10       19.90       45.16     60.77 o 
   9   9  10       78.93       49.03     83.76 o 
  10   9  10        1.54       -8.17    104.19 o 
  11   9  10        6.35       20.43    118.49 o 
  -9  10  10       77.65       63.33    124.62 o 
  -8  10  10      119.70      -30.64    104.19 o 
  -7  10  10      469.04      649.65    161.39 o 
  -6  10  10      176.86      255.36    114.40 o 
  -5  10  10      498.26      661.03    185.90 o 
  -4  10  10      190.57      216.55     67.89 o 
  -3  10  10      166.45      191.01     65.00 o 
  -2  10  10      607.41      595.45     83.75 o 
  -1  10  10        0.72      -43.36     51.07 o 
   0  10  10       47.18        3.82     49.45 o 
   1  10  10       89.98      147.09     81.72 o 
   2  10  10     1499.53     1427.99    138.92 o 
   3  10  10      294.43      167.52     93.97 o 
   4  10  10      355.74      416.75    104.19 o 
   5  10  10     1100.86     1011.24    161.39 o 
   6  10  10      280.67      165.48     98.06 o 
   7  10  10      363.34      312.57    110.32 o 
   8  10  10      372.52      275.79    108.27 o 
   9  10  10      458.17      379.98    145.05 o 
  10  10  10      381.24      296.22    138.92 o 
  -8  11  10      379.29      343.21    153.22 o 
  -7  11  10       56.54       26.56    104.19 o 
  -6  11  10        0.57      -61.29     79.67 o 
  -5  11  10       36.95      -12.26     85.80 o 
  -4  11  10      249.44      279.98     79.67 o 
  -3  11  10      543.16      544.69    130.75 o 
  -2  11  10      566.49      674.28     93.60 o 
  -1  11  10       17.21       -7.88     45.35 o 
   0  11  10       61.46       -8.17     71.50 o 
   1  11  10        2.58      -46.99     65.37 o 
   2  11  10      141.09      257.41    102.15 o 
   3  11  10      833.77      839.64    151.18 o 
   4  11  10      145.76       46.99     81.72 o 
   5  11  10        9.86        2.04     77.63 o 
   6  11  10       77.75       18.39     79.67 o 
   7  11  10      161.58      116.45    104.19 o 
   8  11  10       18.52      -98.06     83.76 o 
   9  11  10      130.53        2.04    114.40 o 
  -7  12  10       54.17       24.51    110.32 o 
  -6  12  10       19.18       16.34     98.06 o 
  -5  12  10       73.00       53.12     85.80 o 
  -4  12  10      220.93      124.62     93.97 o 
  -3  12  10      261.54      225.28     82.74 o 
  -2  12  10      577.38      652.37    178.75 o 
  -1  12  10       10.66      -70.40     46.93 o 
   0  12  10       61.40       96.02     79.67 o 
   1  12  10        3.77      -40.86     65.37 o 
   2  12  10     1322.64     1521.97    151.18 o 
   3  12  10     1381.56     1501.54    153.22 o 
   4  12  10     1754.50     1893.78    171.60 o 
   5  12  10      718.16      602.66    149.13 o 
   6  12  10      350.36      365.68    126.66 o 
   7  12  10       80.29       32.69     89.89 o 
   8  12  10        0.41      -69.46     93.97 o 
  -6  13  10      154.22       -6.13    106.23 o 
  -5  13  10       79.93       -2.04     93.97 o 
  -4  13  10       76.72      -79.67     89.89 o 
  -3  13  10        5.04      -53.12     81.72 o 
  -2  13  10       46.07       -8.43     57.57 o 
  -1  13  10       33.95      -38.82     75.59 o 
   0  13  10      275.84      451.48    120.53 o 
   1  13  10      533.15      672.12    138.92 o 
   2  13  10      264.13      298.26    114.40 o 
   3  13  10      115.27      120.53    100.10 o 
   4  13  10        2.19       -8.17     85.80 o 
   5  13  10        7.57      -28.60     87.85 o 
   6  13  10       10.44        0.00     91.93 o 
   7  13  10        0.01      -75.59     77.63 o 
  -5  14  10       62.59      -28.60    100.10 o 
  -4  14  10       89.07       14.30     98.06 o 
  -3  14  10      294.18      234.93    116.45 o 
  -1  14  10      189.17      187.95    100.10 o 
   0  14  10       69.34       93.97    100.10 o 
   1  14  10        2.36      -46.99     73.54 o 
   2  14  10      534.55      841.68    149.13 o 
   3  14  10      373.71      649.65    143.00 o 
   4  14  10      464.16      708.89    165.48 o 
   5  14  10      301.61      339.12    130.75 o 
   6  14  10        0.31      -96.02     85.80 o 
   0  15  10      304.49      355.47    126.66 o 
   1  15  10      281.10      341.17    128.70 o 
   2  15  10      293.76      443.31    138.92 o 
   3  15  10       46.57      183.86    118.49 o 
   4  15  10       14.39      126.66    110.32 o 
  -1 -15  11       57.02      -61.29     83.76 o 
   0 -15  11       29.71      -32.69     91.93 o 
   1 -15  11       61.51       85.80    120.53 o 
   2 -15  11      108.15       14.30     85.80 o 
  -4 -14  11       18.11       87.85    128.70 o 
  -3 -14  11        0.95      132.79    122.57 o 
  -2 -14  11       14.20      -26.56     85.80 o 
  -1 -14  11       26.37       14.30     96.02 o 
   0 -14  11       37.17       91.93    102.15 o 
   1 -14  11        1.06      -49.03     79.67 o 
   2 -14  11        0.27      -49.03    100.10 o 
   3 -14  11       68.46      -71.50     71.50 o 
   4 -14  11       84.07       61.29     89.89 o 
   5 -14  11      143.53      288.05    138.92 o 
  -6 -13  11      172.64      209.29     78.13 o 
  -5 -13  11      336.51      308.13     77.03 o 
  -4 -13  11      276.57      341.49     77.68 o 
  -3 -13  11      668.31      625.13    161.39 o 
  -2 -13  11      351.80      259.45    130.75 o 
  -1 -13  11       11.97      -65.37     61.29 o 
   0 -13  11      160.64      253.32    114.40 o 
   1 -13  11       37.82       61.29    106.23 o 
   2 -13  11      511.29      520.94    132.79 o 
   3 -13  11      282.93      363.64    147.09 o 
   4 -13  11      733.58      682.33    175.69 o 
   5 -13  11      515.03      692.55    175.69 o 
   6 -13  11      139.49        0.00    118.49 o 
  -7 -12  11      107.07       60.26     71.76 o 
  -6 -12  11       97.51       61.69     66.12 o 
  -5 -12  11       42.64       45.28     53.13 o 
  -4 -12  11       99.60      105.49     59.68 o 
  -3 -12  11      107.47       49.52     56.59 o 
  -2 -12  11       54.19       24.51     79.67 o 
  -1 -12  11      274.10      138.92    104.19 o 
   0 -12  11        0.03      -65.37     59.24 o 
   1 -12  11       93.58      226.76    112.36 o 
   2 -12  11      136.55      102.15    100.10 o 
   3 -12  11      157.23      210.42    118.49 o 
   4 -12  11       95.11     -128.70     93.97 o 
   5 -12  11      164.01      169.56    118.49 o 
   6 -12  11      137.10       63.33    112.36 o 
   7 -12  11       21.98      -27.73     71.23 o 
  -8 -11  11      128.58      146.08     76.39 o 
  -7 -11  11      229.58      243.33     73.22 o 
  -6 -11  11      508.91      526.29     98.53 o 
  -5 -11  11      723.92      871.40     92.57 o 
  -4 -11  11      214.91      174.07     56.52 o 
  -3 -11  11      218.26      223.80     60.67 o 
  -2 -11  11       96.63       60.14     47.97 o 
  -1 -11  11      371.37      473.96    130.75 o 
   0 -11  11      509.34      676.20    145.05 o 
   1 -11  11       77.58      110.32     83.76 o 
   2 -11  11      550.87      512.77    134.83 o 
   3 -11  11     1408.28     1558.74    210.42 o 
   4 -11  11     1351.39     1646.59    214.51 o 
   5 -11  11      749.77      950.62    122.01 o 
   6 -11  11      366.26      279.81    127.68 o 
   7 -11  11       57.27      -40.65     62.83 o 
   8 -11  11        1.60      -72.36     68.33 o 
  -9 -10  11      115.71       33.43    100.91 o 
  -8 -10  11       16.93      -44.26     88.87 o 
  -7 -10  11        1.96      -75.10     51.79 o 
  -6 -10  11        1.66      -24.32     52.90 o 
  -5 -10  11      256.43      169.35     60.93 o 
  -4 -10  11        2.48      -44.39     38.88 o 
  -3 -10  11      464.22      449.63     64.54 o 
  -2 -10  11      561.51      684.90     90.97 o 
  -1 -10  11      368.71      448.95    111.34 o 
   0 -10  11       99.35       91.93     85.80 o 
   1 -10  11      198.62       81.72     93.97 o 
   2 -10  11     1327.98     1391.22    140.96 o 
   3 -10  11        0.63     -102.15     69.46 o 
   4 -10  11      206.07      100.63     63.98 o 
   5 -10  11      460.59      567.50    100.02 o 
   6 -10  11      113.40      107.17     69.16 o 
   7 -10  11        1.25       -2.81     64.96 o 
   8 -10  11       49.52      106.90     68.51 o 
   9 -10  11       56.48      -57.43     70.19 o 
  -9  -9  11       34.24       51.95     85.72 o 
  -8  -9  11       65.01      -30.77     70.05 o 
  -7  -9  11      182.75      198.92     67.65 o 
  -6  -9  11     1691.25     1765.14    162.74 o 
  -5  -9  11     2403.96     2661.43    113.81 o 
  -4  -9  11      407.10      324.16     62.69 o 
  -3  -9  11     1525.73     1336.52     87.26 o 
  -2  -9  11     1213.65     1265.19    102.74 o 
  -1  -9  11      786.94      802.21     95.21 o 
   0  -9  11      233.31      225.20     88.87 o 
   1  -9  11      836.57      907.05    151.18 o 
   2  -9  11     1941.64     1740.11    165.48 o 
   3  -9  11      706.08      896.21    129.72 o 
   4  -9  11      725.74      783.34    103.28 o 
   5  -9  11      144.23      169.85     70.39 o 
   6  -9  11      414.32      366.54    114.40 o 
   7  -9  11      154.24      126.09     72.18 o 
   8  -9  11      687.99      542.11    111.11 o 
   9  -9  11       69.37       42.82     75.54 o 
  10  -9  11       18.02       42.90    116.45 o 
 -10  -8  11       12.95      -26.36     88.62 o 
  -9  -8  11        0.82      -79.24     67.85 o 
  -8  -8  11       44.76      -47.92     63.12 o 
  -7  -8  11      162.10      141.08     73.29 o 
  -6  -8  11        5.71      -23.11     40.00 o 
  -5  -8  11        0.61      -27.49     40.42 o 
  -4  -8  11      779.66      938.31     83.88 o 
  -3  -8  11       13.75        1.14     49.05 o 
  -2  -8  11        0.00      -26.45     40.70 o 
  -1  -8  11      353.20      404.86     72.09 o 
   0  -8  11       96.05       39.63     48.01 o 
   1  -8  11      534.02      432.05     55.82 o 
   2  -8  11      405.46      563.31     80.84 o 
   3  -8  11       49.61       41.42     57.30 o 
   4  -8  11      321.11      371.10     80.16 o 
   5  -8  11     1008.33     1301.29    127.84 o 
   6  -8  11     1550.06     1399.31     98.88 o 
   7  -8  11      411.21      388.26    101.12 o 
   8  -8  11       93.20       59.96     73.13 o 
   9  -8  11       60.39      102.15    136.87 o 
  10  -8  11       19.68      -18.39    110.32 o 
 -10  -7  11      327.60      291.89    106.11 o 
  -9  -7  11       85.95      175.57     83.05 o 
  -8  -7  11     1263.11     1436.23    133.57 o 
  -7  -7  11      481.44      419.81     86.64 o 
  -6  -7  11      426.32      414.92     74.10 o 
  -5  -7  11     4613.16     4760.96    148.66 o 
  -4  -7  11     4933.41     4659.16    183.39 o 
  -3  -7  11     1150.07     1228.64    109.30 o 
  -2  -7  11      754.01      845.42     91.31 o 
  -1  -7  11      402.27      369.91     74.57 o 
   0  -7  11        0.93       -8.64     29.42 o 
   1  -7  11     1785.80     1663.27     69.82 o 
   2  -7  11     1555.73     1629.55     69.48 o 
   3  -7  11     1167.74     1136.63    147.09 o 
   4  -7  11     1196.83     1072.24     92.77 o 
   5  -7  11      129.05      167.50     66.40 o 
   6  -7  11     1612.53     1849.96    111.12 o 
   7  -7  11      424.89      625.48    191.01 o 
   8  -7  11      896.55     1019.52    120.99 o 
   9  -7  11      886.10      819.21    179.78 o 
  10  -7  11      333.19      294.18    136.87 o 
  11  -7  11       24.67     -106.23    108.27 o 
 -10  -6  11      217.03      230.85    138.92 o 
  -9  -6  11      376.95      441.91     93.95 o 
  -8  -6  11       67.14      -44.25     57.05 o 
  -7  -6  11      227.22      138.46     77.63 o 
  -6  -6  11       32.34        4.09     77.63 o 
  -5  -6  11      371.08      425.70     84.42 o 
  -4  -6  11       19.60       55.03     62.31 o 
  -3  -6  11      780.37      667.95    133.81 o 
  -2  -6  11       23.93      -23.49     36.11 o 
  -1  -6  11       72.75       51.46     34.21 o 
   0  -6  11      131.81       85.40     34.94 o 
   1  -6  11       12.51      -32.54     29.59 o 
   2  -6  11      101.97       57.08     35.12 o 
   3  -6  11      313.55      336.68     49.16 o 
   4  -6  11       69.89       30.83     46.93 o 
   5  -6  11       24.06       47.86     55.60 o 
   6  -6  11      223.07      189.37     68.22 o 
   7  -6  11      813.45     1069.54    136.87 o 
   8  -6  11       86.21       38.82     96.02 o 
   9  -6  11       20.62      -24.51     98.06 o 
  10  -6  11       39.06      108.27    120.53 o 
  11  -6  11        8.67      -18.39    110.32 o 
 -11  -5  11      118.31      198.16    128.70 o 
 -10  -5  11      204.99      224.72    124.62 o 
  -9  -5  11       63.22      -55.16     73.54 o 
  -8  -5  11      289.72      514.81    124.62 o 
  -7  -5  11      276.66      343.21    114.40 o 
  -6  -5  11     1220.64     1172.63    149.13 o 
  -5  -5  11      654.96      708.89    132.79 o 
  -4  -5  11      286.86      277.47     65.00 o 
  -3  -5  11      397.48      399.29     66.40 o 
  -2  -5  11        8.71       18.50     36.81 o 
  -1  -5  11     1927.82     1993.94     79.92 o 
   0  -5  11     1050.93      944.17     54.68 o 
   1  -5  11     4007.05     4225.89    114.84 o 
   2  -5  11     3357.33     3757.78    106.61 o 
   3  -5  11     4887.36     4892.08    130.17 o 
   4  -5  11     3430.79     3966.66    147.15 o 
   5  -5  11      847.65     1003.07    104.13 o 
   6  -5  11     1318.02     1182.59    310.52 o 
   7  -5  11     1767.63     1841.66    137.90 o 
   8  -5  11      798.03      476.00    134.83 o 
   9  -5  11      490.34      520.94    147.09 o 
  10  -5  11      163.06      204.29    104.19 o 
  11  -5  11       17.38      153.22    102.15 o 
  12  -5  11       20.04      -96.02    108.27 o 
 -11  -4  11        9.21       22.47    100.10 o 
 -10  -4  11        9.18     -102.15     96.02 o 
  -9  -4  11      180.80       83.76    102.15 o 
  -8  -4  11      534.95      590.40    140.96 o 
  -7  -4  11      889.66     1027.58    163.43 o 
  -6  -4  11      101.72       46.99     81.72 o 
  -5  -4  11      627.63      892.75    130.75 o 
  -4  -4  11     3311.56     2905.16    128.57 o 
  -3  -4  11     1989.46     2249.71    139.94 o 
  -2  -4  11      371.58      207.29     54.16 o 
  -1  -4  11     1052.75     1070.81     54.38 o 
   0  -4  11     1229.04     1127.79     69.84 o 
   1  -4  11      337.05      477.79     52.62 o 
   2  -4  11      111.50      114.87     33.07 o 
   3  -4  11      422.63      501.67     53.66 o 
   4  -4  11      214.40      212.59     42.31 o 
   5  -4  11        3.39      -12.90     41.15 o 
   6  -4  11      238.49      202.89     86.82 o 
   7  -4  11       38.02      -20.43     73.54 o 
   8  -4  11       35.63      -42.90     81.72 o 
   9  -4  11       96.29        2.04    102.15 o 
  10  -4  11      591.13      386.11    147.09 o 
  11  -4  11       30.46      -10.21    122.57 o 
  12  -4  11       13.46     -136.87    100.10 o 
 -11  -3  11       48.30       71.50    114.40 o 
 -10  -3  11      119.39      138.92    100.10 o 
  -9  -3  11       78.50       71.50     98.06 o 
  -8  -3  11      753.64      798.78    138.92 o 
  -7  -3  11      689.79      633.30    136.87 o 
  -6  -3  11     1960.19     2028.61    163.43 o 
  -5  -3  11     2783.86     2657.83    177.73 o 
  -4  -3  11     2467.75     2153.23    155.26 o 
  -3  -3  11     3842.09     4313.89    271.71 o 
  -2  -3  11     3083.31     2540.14    160.37 o 
  -1  -3  11     3603.03     4151.57    112.26 o 
   0  -3  11     1796.27     1694.30     66.70 o 
   1  -3  11     3867.66     4242.97    112.44 o 
   2  -3  11     1180.49     1161.96     63.94 o 
   3  -3  11      779.68      791.32     52.65 o 
   4  -3  11      546.96      565.18     82.51 o 
   5  -3  11      886.43      851.16     91.18 o 
   6  -3  11     1491.36     1640.29     90.30 o 
   7  -3  11     1177.54     1336.06    134.83 o 
   8  -3  11     1110.55     1133.81    189.99 o 
   9  -3  11      115.02       98.06    110.32 o 
  10  -3  11        9.22      -81.72     83.76 o 
  11  -3  11      455.44      306.44    149.13 o 
  12  -3  11      843.32      837.59    202.25 o 
 -11  -2  11       19.85      -30.64     91.93 o 
 -10  -2  11       10.61        6.13     87.85 o 
  -9  -2  11       21.05      -49.03     75.59 o 
  -8  -2  11      472.19      402.45    108.27 o 
  -7  -2  11       32.85       61.29     77.63 o 
  -6  -2  11      183.88       65.37     65.37 o 
  -5  -2  11      688.73      655.77    118.49 o 
  -4  -2  11       20.55      -26.56     49.03 o 
  -3  -2  11      596.76      455.57     93.97 o 
  -2  -2  11      607.02      816.97     78.01 o 
  -1  -2  11     1638.11     1562.73     80.90 o 
   0  -2  11       21.88      -27.93     23.53 o 
   1  -2  11        1.62      -17.00     24.10 o 
   2  -2  11      749.41      787.27    109.00 o 
   3  -2  11      178.71      151.84     33.29 o 
   4  -2  11      330.08      309.09     74.30 o 
   5  -2  11       12.79       -2.98     27.27 o 
   6  -2  11        6.04       -2.19     37.74 o 
   7  -2  11     1014.94     1027.58    153.22 o 
   8  -2  11     1517.00     1683.36    157.30 o 
   9  -2  11        1.62     -110.32     73.54 o 
  10  -2  11       39.46        8.17    102.15 o 
  11  -2  11       11.57       53.12     98.06 o 
  12  -2  11        0.06      157.30    120.53 o 
 -11  -1  11      140.21      128.70    112.36 o 
 -10  -1  11       56.09      -36.77     89.89 o 
  -9  -1  11        4.52      -28.60     77.63 o 
  -8  -1  11      822.60      639.43    136.87 o 
  -7  -1  11     2312.75     2743.63    194.08 o 
  -6  -1  11     5048.27     4612.89    249.23 o 
  -5  -1  11     2705.32     2735.46    179.78 o 
  -4  -1  11      986.03     1062.31    108.27 o 
  -3  -1  11     1257.55     1444.34    118.49 o 
  -2  -1  11      680.00      751.79    110.32 o 
  -1  -1  11     1593.46     1736.47    120.53 o 
   0  -1  11     1453.06     1459.75     59.63 o 
   1  -1  11     1014.19     1050.01     61.16 o 
   2  -1  11       50.28      -22.81     23.12 o 
   3  -1  11        2.10       -3.94     23.87 o 
   4  -1  11     1525.55     1464.47     59.46 o 
   5  -1  11     2150.24     2007.01     94.52 o 
   6  -1  11     5468.18     5380.36    174.47 o 
   7  -1  11     1910.12     1782.99     96.54 o 
   8  -1  11      746.01      825.34    153.22 o 
   9  -1  11        4.66      -93.97     71.50 o 
  10  -1  11      182.48      143.00    110.32 o 
  11  -1  11      111.80       81.72    110.32 o 
  12  -1  11      405.52      302.35    140.96 o 
 -11   0  11       12.42      -71.50     83.76 o 
 -10   0  11      316.27      627.17    140.96 o 
  -9   0  11      432.34      504.60    130.75 o 
  -8   0  11      650.37      655.77    138.92 o 
  -7   0  11     1553.74     1562.83    140.96 o 
  -6   0  11      203.38      228.81     91.93 o 
  -5   0  11      555.02      459.65    104.19 o 
  -4   0  11        2.62       -6.13     55.16 o 
  -3   0  11        3.67      -16.34     46.99 o 
  -2   0  11      664.41      578.14     98.06 o 
  -1   0  11      412.18      322.78     77.63 o 
   0   0  11      760.90      821.38     64.35 o 
   1   0  11     1156.00     1154.18     52.22 o 
   2   0  11      238.20      355.88     93.51 o 
   3   0  11      106.95      148.57     33.21 o 
   4   0  11      255.85      306.74     54.34 o 
   5   0  11      260.90      428.49    151.18 o 
   6   0  11       94.84       68.63     41.15 o 
   7   0  11        2.84      -24.35     50.05 o 
   8   0  11       20.41      -51.83     42.45 o 
   9   0  11      101.10      -20.43     87.85 o 
  10   0  11       13.18      -30.64     96.02 o 
  11   0  11        1.46      167.52    108.27 o 
  12   0  11       35.63       44.94    116.45 o 
 -11   1  11       60.71      -51.07     93.97 o 
 -10   1  11      179.01      222.68    114.40 o 
  -9   1  11        2.22      -53.12     63.33 o 
  -8   1  11      320.08      312.57    108.27 o 
  -7   1  11      316.93      471.91    106.23 o 
  -6   1  11     1840.98     1818.19    149.13 o 
  -5   1  11     3223.50     2745.67    175.69 o 
  -4   1  11      878.01     1105.21    110.32 o 
  -3   1  11     1819.49     1926.46    132.79 o 
  -2   1  11      964.89     1050.06     98.06 o 
  -1   1  11        3.92       38.82     46.99 o 
   0   1  11     1987.91     1922.38    128.70 o 
   1   1  11     6138.78     5888.07    174.79 o 
   2   1  11     2653.03     2735.85    110.44 o 
   3   1  11     3250.21     3670.45    230.85 o 
   4   1  11     2574.05     2513.82    108.08 o 
   5   1  11     1250.47     1253.18    101.12 o 
   6   1  11     2409.58     2674.72    116.77 o 
   7   1  11     1495.94     1403.63     89.42 o 
   8   1  11     1385.08     1215.14    121.55 o 
   9   1  11       14.38      -53.12     51.33 o 
  10   1  11       70.85      -16.34     91.93 o 
  11   1  11      138.38       32.69    108.27 o 
  12   1  11       27.96      -63.33    106.23 o 
 -11   2  11       43.01       26.56    108.27 o 
 -10   2  11      643.90      778.35    155.26 o 
  -9   2  11     1743.73     1769.16    161.39 o 
  -8   2  11     1010.78      990.81    155.26 o 
  -7   2  11      397.68      576.10    126.66 o 
  -6   2  11       19.25      -32.69     65.37 o 
  -5   2  11        0.50      -73.54     55.16 o 
  -4   2  11       21.02        0.00     57.20 o 
  -3   2  11      167.02      206.33     65.37 o 
  -2   2  11     1142.59     1238.00    106.23 o 
  -1   2  11        2.59       12.26     49.03 o 
   0   2  11       12.84       26.56     46.99 o 
   1   2  11     1779.37     1666.76     86.67 o 
   2   2  11     3340.12     3413.54    128.57 o 
   3   2  11     2227.13     2187.48    101.09 o 
   4   2  11      979.94      876.71    137.90 o 
   5   2  11       91.75       23.15     40.70 o 
   6   2  11        0.81      -54.04     36.03 o 
   7   2  11      664.24      609.36     86.10 o 
   8   2  11      906.84      990.36    240.04 o 
   9   2  11      564.20      661.52     96.79 o 
  10   2  11      118.94       62.67     59.94 o 
  11   2  11      108.36        4.09     83.76 o 
  12   2  11       83.57      -73.54    106.23 o 
 -11   3  11       16.47       18.39    104.19 o 
 -10   3  11       53.30      102.15    102.15 o 
  -9   3  11        5.14       -4.09     85.80 o 
  -8   3  11       16.36      -85.80     67.42 o 
  -7   3  11      630.11      559.76    114.40 o 
  -6   3  11     1934.74     1834.53    147.09 o 
  -5   3  11     2221.66     2124.63    153.22 o 
  -4   3  11     3121.30     2719.11    167.52 o 
  -3   3  11     2264.14     2012.27    138.92 o 
  -2   3  11      403.19      310.52     75.59 o 
  -1   3  11     5580.35     6071.53    259.45 o 
   0   3  11     1965.97     2414.72    151.18 o 
   1   3  11     2277.22     2065.38    136.87 o 
   2   3  11     2534.22     2584.97    111.20 o 
   3   3  11      864.92      827.66     85.19 o 
   4   3  11     3821.30     4231.53    151.66 o 
   5   3  11     1742.37     1480.67     87.39 o 
   6   3  11      814.76      979.95    166.50 o 
   7   3  11      883.39      840.17    135.85 o 
   8   3  11     1757.10     1685.61    101.83 o 
   9   3  11      280.50      268.86     72.52 o 
  10   3  11      274.33      238.11     76.57 o 
  11   3  11      501.07      478.04    153.22 o 
  12   3  11      231.47      277.84    149.13 o 
 -10   4  11       59.52       46.99     93.97 o 
  -9   4  11      168.23      106.23    102.15 o 
  -8   4  11      728.80      949.95    157.30 o 
  -7   4  11     1879.78     1756.90    149.13 o 
  -6   4  11      107.10      337.08     98.06 o 
  -5   4  11      227.92      245.15     87.85 o 
  -4   4  11      417.23      187.95     77.63 o 
  -3   4  11      655.20      708.89    114.40 o 
  -2   4  11      549.31      549.54     93.97 o 
  -1   4  11     1661.35     1399.39    116.45 o 
   0   4  11     1514.78     1399.39    118.49 o 
   1   4  11       13.17       26.56     55.16 o 
   2   4  11        2.14      -27.21     29.59 o 
   3   4  11       50.53        7.40     38.10 o 
   4   4  11     1355.92     1228.62     80.86 o 
   5   4  11      105.66      167.47     56.18 o 
   6   4  11      112.12       43.88     49.70 o 
   7   4  11      618.96      606.41     83.63 o 
   8   4  11      857.38     1120.84    114.01 o 
   9   4  11       30.48       10.19     52.52 o 
  10   4  11       19.55        2.07     53.47 o 
  11   4  11      358.09      381.33     86.64 o 
  12   4  11       45.10       51.07    106.23 o 
 -11   5  11        1.06     -149.13    122.57 o 
 -10   5  11        0.59     -110.32     98.06 o 
  -9   5  11      473.01      619.00    140.96 o 
  -8   5  11     1854.26     1642.50    151.18 o 
  -7   5  11      525.37      518.90    118.49 o 
  -6   5  11      623.74      441.27    112.36 o 
  -5   5  11      868.46     1180.80    149.13 o 
  -4   5  11       64.29       40.86     67.42 o 
  -3   5  11     2332.59     2690.51    167.52 o 
  -2   5  11      765.88      943.82    128.70 o 
  -1   5  11     2629.16     2737.50    167.52 o 
   0   5  11      668.89      530.33    139.94 o 
   1   5  11       27.65      -38.92     36.77 o 
   2   5  11      731.19      925.44    128.70 o 
   3   5  11      680.41      620.29     83.76 o 
   4   5  11     3661.31     4058.95    152.35 o 
   5   5  11     3800.33     3866.27    151.66 o 
   6   5  11     3286.40     3422.77    142.99 o 
   7   5  11      439.69      401.77     74.13 o 
   8   5  11      774.86     1052.70    115.54 o 
   9   5  11       36.84      -16.34     50.31 o 
  10   5  11      369.13      411.62     90.97 o 
  11   5  11      536.50      581.34    104.13 o 
  12   5  11       81.97       83.53     78.64 o 
 -10   6  11      196.99       61.29    128.70 o 
  -9   6  11      448.38      545.14    176.71 o 
  -8   6  11      477.02      522.47     96.54 o 
  -7   6  11      340.58      577.25     94.54 o 
  -6   6  11      119.86      109.95     63.36 o 
  -5   6  11     1783.32     1530.05    165.48 o 
  -4   6  11      688.26      613.17     83.63 o 
  -3   6  11     1356.40     1267.91     82.98 o 
  -2   6  11       20.23        1.46     40.14 o 
  -1   6  11       30.64       39.80     38.92 o 
   0   6  11      364.22      267.17     53.93 o 
   1   6  11       13.78       -5.34     51.07 o 
   2   6  11      325.61      232.89     83.76 o 
   3   6  11      244.10      259.49     61.38 o 
   4   6  11     1225.87     1295.64     87.39 o 
   5   6  11      209.46      197.31     60.27 o 
   6   6  11       34.81       57.04     56.28 o 
   7   6  11      299.37      326.08     72.68 o 
   8   6  11      384.01      429.82    112.36 o 
   9   6  11       33.57      -35.31     53.93 o 
  10   6  11      109.50       26.54     90.91 o 
  11   6  11        3.12      -90.70     60.47 o 
  12   6  11        3.48      -27.58     75.12 o 
 -10   7  11        0.16     -145.05    110.32 o 
  -9   7  11        0.27       46.99    114.40 o 
  -8   7  11      213.06      259.22     89.89 o 
  -7   7  11      302.61      331.20     81.53 o 
  -6   7  11      236.64      277.41     77.19 o 
  -5   7  11       63.64        6.75     51.94 o 
  -4   7  11        4.40      -67.87     49.03 o 
  -3   7  11     1514.23     1425.55    171.60 o 
  -2   7  11      634.05      628.87     79.39 o 
  -1   7  11     1345.90     1439.82     84.64 o 
   0   7  11      991.60     1070.66     75.59 o 
   1   7  11     2295.10     2132.80    155.26 o 
   2   7  11      519.02      502.56    100.10 o 
   3   7  11      209.10      265.58     89.89 o 
   4   7  11     2711.55     2648.01    174.67 o 
   5   7  11     2303.98     2395.83    121.90 o 
   6   7  11     2339.99     2477.84    126.90 o 
   7   7  11      363.01      374.75     80.74 o 
   8   7  11      150.27      190.09     72.94 o 
   9   7  11       16.08      -33.40     55.49 o 
  10   7  11        0.47      -83.40     55.60 o 
  11   7  11      250.83      195.38     81.73 o 
  -9   8  11      332.96      398.37    157.30 o 
  -8   8  11      117.80       49.03    108.27 o 
  -7   8  11      152.90       99.69     66.60 o 
  -6   8  11       54.65       26.10     86.82 o 
  -5   8  11      649.41     1108.49    182.84 o 
  -4   8  11       86.44      -72.37     48.25 o 
  -3   8  11      129.59       52.02     51.14 o 
  -2   8  11       29.51       37.85     42.60 o 
  -1   8  11      240.04      231.51     59.83 o 
   0   8  11        0.11       -4.61     38.15 o 
   1   8  11      472.15      379.98    100.10 o 
   2   8  11     2447.78     2590.41    179.78 o 
   3   8  11     1441.04     1229.83    126.66 o 
   4   8  11      192.40      194.08     93.97 o 
   5   8  11       68.26       68.99     96.02 o 
   6   8  11      458.30      447.80    181.82 o
[truncated: 177,152 more chars]
